# Supplementary material for: Poly[[(μ-2,2′-bipyrimidine-κ4 N 1,N 1′:N 3,N 3′)(μ-sulfato-κ2 O:O′)zinc(II)] monohydrate]
Source: Acta Crystallogr Sect E Struct Rep Online. 2010 Jan 30;66(Pt 2):m220. doi: 10.1107/S1600536810001649 (PMC2979934; doi:10.1107/S1600536810001649)
Supplement: Supplementary file 1 [file e-66-0m220-sup1.cif]

##############################################################################
###                                                                        ###
###        Electronic paper (Acta Crystallographica Section E)             ###
###                                                                        ###
##############################################################################
#                                                                            #
# This CIF contains the data in a paper accepted for publication in Acta     #
# Crystallographica Section E. It conforms to the requirements of Notes      #
# for Authors for Section E, and has been peer reviewed under the auspices   #
# of the IUCr Commission on Journals.                                        #
#                                                                            #
# Full details of the Crystallographic Information File format               #
# are given in the paper "The Crystallographic Information File (CIF):       #
# a New Standard Archive File for Crystallography" by S. R. Hall, F. H.      #
# Allen and I. D. Brown [Acta Cryst. (1991), A47, 655-685].                  #
#                                                                            #
# The current version of the core CIF dictionary is obtainable from          #
# ftp://ftp.iucr.org/pub/cif_core.dic. The current version number is 2.4.    #
#                                                                            #
# Software is freely available for graphical display of the structure(s) in  #
# this CIF.  For information consult the CIF home page http://www.iucr.org/  #
# cif/home.html                                                              #
#                                                                            #
# This file may be used for bona fide research purposes within the           #
# scientific community so long as proper attribution is given to the journal # 
# article from which it was obtained.                                        #
#                                                                            #
##############################################################################
                                             
data_global
_audit_creation_method     SHELXL-97
_journal_date_recd_electronic     2009-12-10
_journal_date_accepted     2010-01-13
_journal_name_full     'Acta Crystallographica, Section E'
_journal_year     2010
_journal_volume     66
_journal_issue      2
_journal_page_first     m220
_journal_page_last     m220
_journal_paper_category     QM
_journal_coeditor_code     HY2264
_publ_contact_author_name     'Professor Jennifer Kelley'
_publ_contact_author_address
;
Chemistry Department
Francis Marion University
Florence, South Carolina, 29502
USA
;
_publ_contact_author_email     jkelley@fmarion.edu
_publ_contact_author_fax     '843 661 4616'
_publ_contact_author_phone     '843 661 1492'
_publ_section_title
;\
Poly[[(\m-2,2'-bipyrimidine-\k^4^<i>N</i>^1^,<i>N</i>^1'^:<i>N</i>^3^,\
<i>N</i>^3'^)(\m-sulfato-\k^2^<i>O</i>:<i>O</i>')zinc(II)] monohydrate]
;
loop_
    _publ_author_name
    _publ_author_address
    'Oxendine, Aaron'
;
Chemistry Department
Francis Marion University
Florence, South Carolina 29502
USA
;
    'Kelley, Jennifer'
;
Chemistry Department
Francis Marion University
Florence, South Carolina 29502
USA
;
    'Peterson Jr., LeRoy'
;
Chemistry Department
Francis Marion University
Florence, South Carolina 29502
USA
;
    'Smith, Mark D.'
;
Department of Chemistry and Biochemistry
University of South Carolina
Columbia, South Carolina 29208
USA
;
    'Loye, Hans-Conrad zur'
;
Department of Chemistry and Biochemistry
University of South Carolina
Columbia, South Carolina 29208
USA
;
data_I
_chemical_name_systematic
;
Poly[[(\m-2,2'-bipyrimidine-
\k^4^<i>N</i>^1^,<i>N</i>^1'^:<i>N</i>^3^,<i>N</i>^3'^)(\m-sulfato-
\k^2^<i>O</i>:<i>O</i>')zinc(II)] monohydrate]
;
_chemical_name_common     ?
_chemical_formula_moiety     'C8 H6 N4 O4 S Zn, H2 O'
_chemical_formula_sum     'C8 H8 N4 O5 S Zn'
_chemical_formula_iupac     '[Zn (S O4) (C8 H6 N4)], H2 O'
_chemical_formula_weight     337.61
_chemical_melting_point     ?
_symmetry_cell_setting     Monoclinic
_symmetry_space_group_name_H-M     'P 21/c'
_symmetry_space_group_name_Hall     '-P 2ybc'
loop_
    _symmetry_equiv_pos_as_xyz
    'x, y, z'
    '-x, y+1/2, -z+1/2'
    '-x, -y, -z'
    'x, -y-1/2, z-1/2'
_cell_length_a     8.9935(3)
_cell_length_b     13.9783(5)
_cell_length_c     9.8459(4)
_cell_angle_alpha     90.00
_cell_angle_beta     117.0070(10)
_cell_angle_gamma     90.00
_cell_volume     1102.79(7)
_cell_formula_units_Z     4
_cell_measurement_reflns_used     6452
_cell_measurement_theta_min     2.542
_cell_measurement_theta_max     26.386
_cell_measurement_temperature     294(2)
_exptl_crystal_description     prism
_exptl_crystal_colour     colorless
_exptl_crystal_size_max     0.20
_exptl_crystal_size_mid     0.15
_exptl_crystal_size_min     0.08
_exptl_crystal_density_diffrn     2.033
_exptl_crystal_density_meas     ?
_exptl_crystal_density_method     'not measured'
_exptl_crystal_F_000     680
_exptl_absorpt_coefficient_mu     2.441
_exptl_absorpt_correction_type     multi-scan
_exptl_absorpt_process_details     '(SADABS; Bruker, 2001)'
_exptl_absorpt_correction_T_min     0.8737
_exptl_absorpt_correction_T_max     1.0000
_diffrn_ambient_temperature     294(2)
_diffrn_radiation_type     MoK\a
_diffrn_radiation_wavelength     0.71073
_diffrn_radiation_source     'fine-focus sealed tube'
_diffrn_radiation_monochromator     graphite
_diffrn_measurement_device_type     'Bruker SMART APEX CCD'
_diffrn_measurement_method     '\f and \w scans'
_diffrn_detector_area_resol_mean     ?
_diffrn_reflns_number     12167
_diffrn_reflns_av_R_equivalents     0.0303
_diffrn_reflns_av_sigmaI/netI     0.0205
_diffrn_reflns_theta_min     2.54
_diffrn_reflns_theta_max     26.39
_diffrn_reflns_theta_full     26.39
_diffrn_measured_fraction_theta_max     1.000
_diffrn_measured_fraction_theta_full     1.000
_diffrn_reflns_limit_h_min     -11
_diffrn_reflns_limit_h_max     11
_diffrn_reflns_limit_k_min     -17
_diffrn_reflns_limit_k_max     17
_diffrn_reflns_limit_l_min     -12
_diffrn_reflns_limit_l_max     12
_diffrn_standards_number     ?
_diffrn_standards_interval_count     ?
_diffrn_standards_interval_time     ?
_diffrn_standards_decay_%     ?
_refine_special_details
;
Water molecule O---H bonds restrained to be approximately equal.
;
_reflns_number_total     2254
_reflns_number_gt     2087
_reflns_threshold_expression     I>2\s(I)
_refine_ls_structure_factor_coef     Fsqd
_refine_ls_matrix_type     full
_refine_ls_R_factor_all     0.0254
_refine_ls_R_factor_gt     0.0233
_refine_ls_wR_factor_gt     0.0617
_refine_ls_wR_factor_ref     0.0631
_refine_ls_goodness_of_fit_ref     1.054
_refine_ls_restrained_S_all     1.053
_refine_ls_number_reflns     2254
_refine_ls_number_parameters     180
_refine_ls_number_restraints     1
_refine_ls_hydrogen_treatment     mixed
_refine_ls_weighting_scheme     calc
_refine_ls_weighting_details
         'calc w=1/[\s^2^(Fo^2^)+(0.0366P)^2^+0.5050P] where P=(Fo^2^+2Fc^2^)/3'
_atom_sites_solution_hydrogens     mixed
_atom_sites_solution_primary     direct
_atom_sites_solution_secondary     difmap
_refine_ls_shift/su_max     0.001
_refine_ls_shift/su_mean     0.000
_refine_diff_density_max     0.404
_refine_diff_density_min     -0.522
_refine_ls_extinction_method     none
_refine_ls_extinction_coef     ?
loop_
    _atom_type_symbol
    _atom_type_description
    _atom_type_scat_dispersion_real
    _atom_type_scat_dispersion_imag
    _atom_type_scat_source
    'C' 'C' 0.0033 0.0016
                         'International Tables Vol C Tables 4.2.6.8 and 6.1.1.4'
    'H' 'H' 0.0000 0.0000
                         'International Tables Vol C Tables 4.2.6.8 and 6.1.1.4'
    'N' 'N' 0.0061 0.0033
                         'International Tables Vol C Tables 4.2.6.8 and 6.1.1.4'
    'O' 'O' 0.0106 0.0060
                         'International Tables Vol C Tables 4.2.6.8 and 6.1.1.4'
    'S' 'S' 0.1246 0.1234
                         'International Tables Vol C Tables 4.2.6.8 and 6.1.1.4'
    'Zn' 'Zn' 0.2839 1.4301
                         'International Tables Vol C Tables 4.2.6.8 and 6.1.1.4'
_computing_data_collection     'SMART (Bruker, 2007)'
_computing_cell_refinement     'SAINT (Bruker, 2007)'
_computing_data_reduction     'SAINT (Bruker, 2007)'
_computing_structure_solution     'SHELXS97 (Sheldrick, 2008)'
_computing_structure_refinement     'SHELXL97 (Sheldrick, 2008)'
_computing_molecular_graphics     'DIAMOND (Brandenburg, 1999)'
_computing_publication_material     'SHELXTL (Sheldrick, 2008)'
loop_
    _atom_site_type_symbol
    _atom_site_label
    _atom_site_fract_x
    _atom_site_fract_y
    _atom_site_fract_z
    _atom_site_U_iso_or_equiv
    _atom_site_adp_type
    _atom_site_calc_flag
    _atom_site_refinement_flags
    _atom_site_occupancy
    _atom_site_disorder_assembly
    _atom_site_disorder_group
    Zn Zn1 0.77696(3) 0.609668(15) 0.23367(2) 0.01838(9) Uani d . 1 . .
    S S1 0.81536(6) 0.72465(3) 0.52650(5) 0.01914(12) Uani d . 1 . .
    C C1 0.9291(2) 0.47924(13) 0.5096(2) 0.0177(4) Uani d . 1 . .
    C C2 0.8397(3) 0.38425(14) 0.6454(2) 0.0243(4) Uani d . 1 . .
    H H2 0.8615 0.3449 0.7285 0.029 Uiso calc R 1 . .
    C C3 0.6764(3) 0.40060(15) 0.5389(3) 0.0268(5) Uani d . 1 . .
    H H3 0.5878 0.3722 0.5478 0.032 Uiso calc R 1 . .
    C C4 0.6501(2) 0.46036(15) 0.4197(2) 0.0243(4) Uani d . 1 . .
    H H4 0.5412 0.4735 0.3478 0.029 Uiso calc R 1 . .
    C C5 0.4422(2) 0.53564(13) 0.0071(2) 0.0180(4) Uani d . 1 . .
    C C6 0.1759(2) 0.58714(15) -0.0698(2) 0.0247(4) Uani d . 1 . .
    H H6 0.0615 0.5802 -0.1296 0.030 Uiso calc R 1 . .
    C C7 0.2350(3) 0.66300(16) 0.0306(2) 0.0274(4) Uani d . 1 . .
    H H7 0.1626 0.7078 0.0381 0.033 Uiso calc R 1 . .
    C C8 0.4051(3) 0.66992(15) 0.1193(2) 0.0261(4) Uani d . 1 . .
    H H8 0.4480 0.7202 0.1882 0.031 Uiso calc R 1 . .
    N N1 0.77690(19) 0.50046(12) 0.40355(18) 0.0195(3) Uani d . 1 . .
    N N2 0.96733(19) 0.42423(12) 0.63088(18) 0.0185(3) Uani d . 1 . .
    N N3 0.5106(2) 0.60557(11) 0.10833(19) 0.0210(4) Uani d . 1 . .
    N N4 0.2798(2) 0.52321(12) -0.08307(18) 0.0203(3) Uani d . 1 . .
    O O1 0.78154(19) 0.72359(10) 0.36342(16) 0.0271(3) Uani d . 1 . .
    O O2 0.81664(19) 0.82843(10) 0.56562(16) 0.0263(3) Uani d . 1 . .
    O O3 0.6819(2) 0.67544(12) 0.54284(19) 0.0374(4) Uani d . 1 . .
    O O4 0.97797(19) 0.68377(12) 0.62188(17) 0.0337(4) Uani d . 1 . .
    O O5 0.7510(2) 0.55805(14) 0.7998(2) 0.0384(4) Uani d D 1 . .
    H H5A 0.747(3) 0.5945(17) 0.738(3) 0.034(8) Uiso d D 1 . .
    H H5B 0.769(4) 0.5931(19) 0.867(3) 0.046(9) Uiso d D 1 . .
loop_
    _atom_site_aniso_label
    _atom_site_aniso_U_11
    _atom_site_aniso_U_22
    _atom_site_aniso_U_33
    _atom_site_aniso_U_12
    _atom_site_aniso_U_13
    _atom_site_aniso_U_23
    Zn1 0.01726(14) 0.01966(14) 0.01514(13) -0.00064(8) 0.00468(10) 0.00031(8)
    S1 0.0218(2) 0.0193(2) 0.0160(2) -0.00226(18) 0.00831(19) -0.00235(18)
    C1 0.0188(9) 0.0163(9) 0.0171(9) 0.0000(7) 0.0073(7) -0.0026(7)
    C2 0.0248(10) 0.0255(11) 0.0250(10) -0.0019(8) 0.0135(9) 0.0039(8)
    C3 0.0202(10) 0.0308(12) 0.0317(11) -0.0050(8) 0.0138(9) -0.0002(9)
    C4 0.0169(9) 0.0268(11) 0.0256(10) 0.0000(8) 0.0066(8) -0.0002(8)
    C5 0.0192(9) 0.0183(9) 0.0155(9) 0.0007(7) 0.0071(7) 0.0018(7)
    C6 0.0184(9) 0.0281(11) 0.0252(10) 0.0034(8) 0.0079(8) 0.0051(9)
    C7 0.0266(10) 0.0267(11) 0.0306(11) 0.0079(8) 0.0145(9) 0.0026(9)
    C8 0.0304(11) 0.0213(10) 0.0254(10) 0.0026(8) 0.0116(9) -0.0033(8)
    N1 0.0160(7) 0.0211(8) 0.0185(8) 0.0004(6) 0.0053(6) 0.0003(7)
    N2 0.0180(8) 0.0199(8) 0.0171(8) -0.0005(6) 0.0075(6) -0.0003(6)
    N3 0.0203(8) 0.0204(9) 0.0195(8) 0.0003(6) 0.0066(7) -0.0006(6)
    N4 0.0180(7) 0.0218(8) 0.0189(8) -0.0007(6) 0.0064(6) 0.0013(6)
    O1 0.0408(9) 0.0226(8) 0.0170(7) 0.0002(6) 0.0124(6) -0.0035(6)
    O2 0.0393(8) 0.0204(7) 0.0207(7) -0.0009(6) 0.0150(6) -0.0040(6)
    O3 0.0378(9) 0.0417(10) 0.0404(9) -0.0170(7) 0.0245(8) -0.0086(8)
    O4 0.0314(8) 0.0363(9) 0.0263(8) 0.0089(7) 0.0067(7) -0.0002(7)
    O5 0.0487(11) 0.0327(10) 0.0320(9) -0.0069(8) 0.0167(8) -0.0042(8)
loop_
    _geom_bond_atom_site_label_1
    _geom_bond_atom_site_label_2
    _geom_bond_site_symmetry_2
    _geom_bond_distance
    _geom_bond_publ_flag
    Zn1 N1 . 2.2646(16) y
    Zn1 N2 3_766 2.1228(15) y
    Zn1 N3 . 2.1403(17) y
    Zn1 N4 3_665 2.2852(16) y
    Zn1 O1 . 2.0302(14) y
    Zn1 O2 4_575 2.0371(14) y
    S1 O4 . 1.4491(15) ?
    S1 O3 . 1.4547(15) ?
    S1 O1 . 1.4924(14) ?
    S1 O2 . 1.4996(15) ?
    C1 N1 . 1.324(2) ?
    C1 N2 . 1.327(2) ?
    C1 C1 3_766 1.489(4) ?
    C2 N2 . 1.341(3) ?
    C2 C3 . 1.382(3) ?
    C2 H2 . 0.9300 ?
    C3 C4 . 1.371(3) ?
    C3 H3 . 0.9300 ?
    C4 N1 . 1.343(3) ?
    C4 H4 . 0.9300 ?
    C5 N3 . 1.331(2) ?
    C5 N4 . 1.332(2) ?
    C5 C5 3_665 1.492(4) ?
    C6 N4 . 1.341(3) ?
    C6 C7 . 1.381(3) ?
    C6 H6 . 0.9300 ?
    C7 C8 . 1.378(3) ?
    C7 H7 . 0.9300 ?
    C8 N3 . 1.346(3) ?
    C8 H8 . 0.9300 ?
    O5 H5A . 0.78(2) ?
    O5 H5B . 0.78(2) ?
loop_
    _geom_angle_atom_site_label_1
    _geom_angle_atom_site_label_2
    _geom_angle_atom_site_label_3
    _geom_angle_site_symmetry_1
    _geom_angle_site_symmetry_3
    _geom_angle
    _geom_angle_publ_flag
    O1 Zn1 O2 . 4_575 102.53(6) ?
    O1 Zn1 N2 . 3_766 94.20(6) ?
    O2 Zn1 N2 4_575 3_766 93.77(6) ?
    O1 Zn1 N3 . . 94.66(6) ?
    O2 Zn1 N3 4_575 . 96.09(6) ?
    N2 Zn1 N3 3_766 . 165.00(6) ?
    O1 Zn1 N1 . . 94.05(6) ?
    O2 Zn1 N1 4_575 . 160.92(6) ?
    N2 Zn1 N1 3_766 . 75.46(6) ?
    N3 Zn1 N1 . . 91.85(6) ?
    O1 Zn1 N4 . 3_665 168.69(6) ?
    O2 Zn1 N4 4_575 3_665 83.58(6) ?
    N2 Zn1 N4 3_766 3_665 94.89(6) ?
    N3 Zn1 N4 . 3_665 75.07(6) ?
    N1 Zn1 N4 . 3_665 81.74(6) ?
    O4 S1 O3 . . 112.49(10) ?
    O4 S1 O1 . . 110.24(9) ?
    O3 S1 O1 . . 109.82(9) ?
    O4 S1 O2 . . 109.10(9) ?
    O3 S1 O2 . . 109.85(9) ?
    O1 S1 O2 . . 105.07(8) ?
    N1 C1 N2 . . 126.29(17) ?
    N1 C1 C1 . 3_766 116.8(2) ?
    N2 C1 C1 . 3_766 117.0(2) ?
    N2 C2 C3 . . 121.07(19) ?
    N2 C2 H2 . . 119.5 ?
    C3 C2 H2 . . 119.5 ?
    C4 C3 C2 . . 117.47(18) ?
    C4 C3 H3 . . 121.3 ?
    C2 C3 H3 . . 121.3 ?
    N1 C4 C3 . . 121.99(18) ?
    N1 C4 H4 . . 119.0 ?
    C3 C4 H4 . . 119.0 ?
    N3 C5 N4 . . 126.10(17) ?
    N3 C5 C5 . 3_665 117.1(2) ?
    N4 C5 C5 . 3_665 116.8(2) ?
    N4 C6 C7 . . 121.50(18) ?
    N4 C6 H6 . . 119.2 ?
    C7 C6 H6 . . 119.2 ?
    C8 C7 C6 . . 117.60(18) ?
    C8 C7 H7 . . 121.2 ?
    C6 C7 H7 . . 121.2 ?
    N3 C8 C7 . . 121.46(19) ?
    N3 C8 H8 . . 119.3 ?
    C7 C8 H8 . . 119.3 ?
    C1 N1 C4 . . 116.24(17) ?
    C1 N1 Zn1 . . 112.75(12) ?
    C4 N1 Zn1 . . 130.81(13) ?
    C1 N2 C2 . . 116.91(16) ?
    C1 N2 Zn1 . 3_766 117.30(12) ?
    C2 N2 Zn1 . 3_766 125.12(14) ?
    C5 N3 C8 . . 116.61(17) ?
    C5 N3 Zn1 . . 117.85(13) ?
    C8 N3 Zn1 . . 125.50(14) ?
    C5 N4 C6 . . 116.72(17) ?
    C5 N4 Zn1 . 3_665 113.14(12) ?
    C6 N4 Zn1 . 3_665 130.12(14) ?
    S1 O1 Zn1 . . 128.37(9) ?
    S1 O2 Zn1 . 4_576 129.47(9) ?
    H5A O5 H5B . . 100(3) ?
loop_
    _geom_torsion_atom_site_label_1
    _geom_torsion_atom_site_label_2
    _geom_torsion_atom_site_label_3
    _geom_torsion_atom_site_label_4
    _geom_torsion_site_symmetry_1
    _geom_torsion_site_symmetry_2
    _geom_torsion_site_symmetry_3
    _geom_torsion_site_symmetry_4
    _geom_torsion
    _geom_torsion_publ_flag
    N2 C2 C3 C4 . . . . -1.1(3) ?
    C2 C3 C4 N1 . . . . 1.4(3) ?
    N4 C6 C7 C8 . . . . -1.2(3) ?
    C6 C7 C8 N3 . . . . 0.4(3) ?
    N2 C1 N1 C4 . . . . -1.5(3) ?
    C1 C1 N1 C4 3_766 . . . 178.1(2) ?
    N2 C1 N1 Zn1 . . . . 173.85(15) ?
    C1 C1 N1 Zn1 3_766 . . . -6.5(3) ?
    C3 C4 N1 C1 . . . . -0.2(3) ?
    C3 C4 N1 Zn1 . . . . -174.55(15) ?
    O1 Zn1 N1 C1 . . . . -85.87(13) ?
    O2 Zn1 N1 C1 4_575 . . . 64.6(2) ?
    N2 Zn1 N1 C1 3_766 . . . 7.42(12) ?
    N3 Zn1 N1 C1 . . . . 179.32(13) ?
    N4 Zn1 N1 C1 3_665 . . . 104.70(13) ?
    O1 Zn1 N1 C4 . . . . 88.67(18) ?
    O2 Zn1 N1 C4 4_575 . . . -120.8(2) ?
    N2 Zn1 N1 C4 3_766 . . . -178.04(18) ?
    N3 Zn1 N1 C4 . . . . -6.14(18) ?
    N4 Zn1 N1 C4 3_665 . . . -80.76(18) ?
    N1 C1 N2 C2 . . . . 1.8(3) ?
    C1 C1 N2 C2 3_766 . . . -177.8(2) ?
    N1 C1 N2 Zn1 . . . 3_766 172.93(15) ?
    C1 C1 N2 Zn1 3_766 . . 3_766 -6.7(3) ?
    C3 C2 N2 C1 . . . . -0.4(3) ?
    C3 C2 N2 Zn1 . . . 3_766 -170.74(15) ?
    N4 C5 N3 C8 . . . . -0.5(3) ?
    C5 C5 N3 C8 3_665 . . . 179.5(2) ?
    N4 C5 N3 Zn1 . . . . -178.36(14) ?
    C5 C5 N3 Zn1 3_665 . . . 1.6(3) ?
    C7 C8 N3 C5 . . . . 0.4(3) ?
    C7 C8 N3 Zn1 . . . . 178.11(15) ?
    O1 Zn1 N3 C5 . . . . -176.93(14) ?
    O2 Zn1 N3 C5 4_575 . . . 79.91(14) ?
    N2 Zn1 N3 C5 3_766 . . . -50.9(3) ?
    N1 Zn1 N3 C5 . . . . -82.71(14) ?
    N4 Zn1 N3 C5 3_665 . . . -1.76(13) ?
    O1 Zn1 N3 C8 . . . . 5.40(17) ?
    O2 Zn1 N3 C8 4_575 . . . -97.75(17) ?
    N2 Zn1 N3 C8 3_766 . . . 131.4(2) ?
    N1 Zn1 N3 C8 . . . . 99.63(17) ?
    N4 Zn1 N3 C8 3_665 . . . -179.43(18) ?
    N3 C5 N4 C6 . . . . -0.3(3) ?
    C5 C5 N4 C6 3_665 . . . 179.8(2) ?
    N3 C5 N4 Zn1 . . . 3_665 -178.55(15) ?
    C5 C5 N4 Zn1 3_665 . . 3_665 1.5(2) ?
    C7 C6 N4 C5 . . . . 1.1(3) ?
    C7 C6 N4 Zn1 . . . 3_665 179.05(15) ?
    O4 S1 O1 Zn1 . . . . 57.96(14) ?
    O3 S1 O1 Zn1 . . . . -66.53(14) ?
    O2 S1 O1 Zn1 . . . . 175.38(10) ?
    O2 Zn1 O1 S1 4_575 . . . -158.01(11) ?
    N2 Zn1 O1 S1 3_766 . . . -63.20(12) ?
    N3 Zn1 O1 S1 . . . . 104.68(12) ?
    N1 Zn1 O1 S1 . . . . 12.49(12) ?
    N4 Zn1 O1 S1 3_665 . . . 80.2(3) ?
    O4 S1 O2 Zn1 . . . 4_576 -84.54(13) ?
    O3 S1 O2 Zn1 . . . 4_576 39.20(15) ?
    O1 S1 O2 Zn1 . . . 4_576 157.27(10) ?
loop_
    _geom_hbond_atom_site_label_D
    _geom_hbond_atom_site_label_H
    _geom_hbond_atom_site_label_A
    _geom_hbond_site_symmetry_A
    _geom_hbond_distance_DH
    _geom_hbond_distance_HA
    _geom_hbond_distance_DA
    _geom_hbond_angle_DHA
    _geom_hbond_publ_flag
    O5 H5A O3 . 0.78(2) 2.07(2) 2.838(3) 166(3) y
    O5 H5B O2 4_576 0.78(2) 2.11(2) 2.883(2) 173(3) y
