# Supplementary material for: Poly[[(μ-2,2′-bipyrimidine-κ4 N 1,N 1′:N 3,N 3′)(μ-sulfato-κ2 O:O′)zinc(II)] monohydrate]
Source: Acta Crystallogr Sect E Struct Rep Online. 2010 Jan 30;66(Pt 2):m220. doi: 10.1107/S1600536810001649 (PMC2979934; doi:10.1107/S1600536810001649)
Supplement: Supplementary file 2 [file e-66-0m220-Isup2.hkl]

# 
# h,k,l, Fc-squared, Fo-squared, sigma(Fo-squared) and status flag 
# 
data_I
_shelx_title ' pp10mm in P2(1)/c' 
_shelx_refln_list_code          4 
_shelx_F_calc_maximum      242.51 
_exptl_crystal_F_000       680.00 
_reflns_d_resolution_high  0.7996 
 
loop_ 
 _symmetry_equiv_pos_as_xyz 
 'x, y, z' 
 '-x, y+1/2, -z+1/2' 
 '-x, -y, -z' 
 'x, -y-1/2, z-1/2' 
 
_cell_length_a     8.9935 
_cell_length_b    13.9783 
_cell_length_c     9.8459 
_cell_angle_alpha  90.000 
_cell_angle_beta  117.007 
_cell_angle_gamma  90.000 
 
_shelx_F_squared_multiplier     1.000 
 
loop_ 
 _refln_index_h 
 _refln_index_k 
 _refln_index_l 
 _refln_F_squared_calc 
 _refln_F_squared_meas 
 _refln_F_squared_sigma 
 _refln_observed_status 
   1   0   0     3468.76     3892.29    111.56 o 
   2   0   0    46853.08    37346.92    771.86 o 
   3   0   0     8634.79     8387.25    158.62 o 
   4   0   0    15353.53    16073.87    273.84 o 
   5   0   0    11477.82    11163.19    189.37 o 
   6   0   0        9.22        8.33      4.33 o 
   7   0   0     4003.90     4017.92     81.02 o 
   8   0   0      374.71      338.96     17.35 o 
   9   0   0      776.16      798.27     29.26 o 
  10   0   0       40.38       29.77      7.49 o 
   1   1   0    19192.71    17316.54    169.71 o 
   2   1   0     5781.72     5929.60     59.64 o 
   3   1   0    11331.68    11441.05    121.42 o 
   4   1   0     4024.04     4068.43     50.80 o 
   5   1   0      575.94      543.96     12.78 o 
   6   1   0     3095.54     3174.98     45.78 o 
   7   1   0      292.69      258.05     10.03 o 
   8   1   0      984.08      921.08     21.28 o 
   9   1   0      140.52      158.55      9.20 o 
  10   1   0       77.03       71.88     14.30 o 
   0   2   0     1205.70     1156.26     17.88 o 
   1   2   0     1098.21     1187.99     14.13 o 
   2   2   0       97.73       89.37      3.34 o 
   3   2   0     1394.12     1445.96     20.09 o 
   4   2   0      764.22      843.19     16.25 o 
   5   2   0     1343.51     1422.83     20.97 o 
   6   2   0     1485.79     1454.42     25.55 o 
   7   2   0       60.85       64.29      6.16 o 
   8   2   0      248.31      245.51     10.49 o 
   9   2   0      127.44      120.96      8.58 o 
   1   3   0      719.22      804.29     10.62 o 
   2   3   0      288.54      257.23      5.57 o 
   3   3   0     5974.28     6025.15     62.20 o 
   4   3   0      442.53      447.58      9.65 o 
   5   3   0     3897.47     3810.00     48.59 o 
   6   3   0      214.93      202.04      8.26 o 
   7   3   0     3636.32     3617.52     52.79 o 
   8   3   0     1827.89     1717.24     35.66 o 
   9   3   0      221.07      211.10     11.74 o 
   0   4   0     4291.43     4415.56     72.89 o 
   1   4   0       19.31       15.68      1.63 o 
   2   4   0     1358.10     1298.19     16.91 o 
   3   4   0      558.08      553.27     10.13 o 
   4   4   0     1845.03     1744.03     23.61 o 
   5   4   0      481.78      466.11      9.34 o 
   6   4   0      124.01      129.58      6.80 o 
   7   4   0      787.88      798.79     18.59 o 
   8   4   0      498.98      508.76     19.04 o 
   9   4   0      662.44      692.90     21.78 o 
   1   5   0       57.81       69.07      2.63 o 
   2   5   0      394.27      373.58      8.67 o 
   3   5   0      532.13      586.65      9.76 o 
   4   5   0     1359.22     1459.95     19.52 o 
   5   5   0      222.69      239.11      6.62 o 
   6   5   0        3.13        0.81      2.32 o 
   7   5   0      120.01      107.70     10.17 o 
   8   5   0       71.60       67.31      7.75 o 
   9   5   0       71.40       86.81      8.92 o 
   0   6   0     1146.90      925.46     33.60 o 
   1   6   0      237.84      217.10      4.96 o 
   2   6   0     1441.79     1326.94     19.22 o 
   3   6   0     2683.10     2728.35     33.50 o 
   4   6   0      918.91      893.08     14.02 o 
   5   6   0      846.02      853.60     18.12 o 
   6   6   0      131.58      135.42      6.26 o 
   7   6   0      730.88      754.92     23.61 o 
   8   6   0        7.19        3.52      3.69 o 
   9   6   0       56.30       42.58      7.92 o 
   1   7   0     6713.36     6572.25     72.49 o 
   2   7   0       52.20       28.43      2.78 o 
   3   7   0     2666.33     2532.46     31.99 o 
   4   7   0     3430.39     3510.12     40.72 o 
   5   7   0     3421.59     3506.22     58.07 o 
   6   7   0     1667.39     1776.16     30.28 o 
   7   7   0      878.91      739.50     24.25 o 
   8   7   0     1927.01     1853.24     44.80 o 
   9   7   0        1.01        2.19      4.18 o 
   0   8   0      993.85     1007.04     22.69 o 
   1   8   0        1.43        3.72      1.94 o 
   2   8   0     3672.91     3658.47     48.13 o 
   3   8   0     3539.64     3723.52     44.82 o 
   4   8   0      889.44      903.84     26.43 o 
   5   8   0      419.76      429.93     10.91 o 
   6   8   0      364.14      331.53     14.77 o 
   7   8   0     1300.41     1233.02     33.41 o 
   8   8   0        1.82       -3.64      3.64 o 
   1   9   0      493.55      533.09     11.97 o 
   2   9   0      149.82      147.98      6.39 o 
   3   9   0        0.33        4.49      3.41 o 
   4   9   0       52.05       53.78      4.52 o 
   5   9   0      140.07      135.05      8.13 o 
   6   9   0       47.49       41.63      6.12 o 
   7   9   0       22.37       20.73      6.17 o 
   8   9   0       44.66       42.00      7.91 o 
   0  10   0     4482.02     4766.87    107.88 o 
   1  10   0      290.52      292.83      9.45 o 
   2  10   0     1494.78     1492.78     24.85 o 
   3  10   0      850.72      898.86     20.13 o 
   4  10   0     1419.85     1458.50     28.87 o 
   5  10   0      599.23      567.68     15.39 o 
   6  10   0        2.59        5.86      4.10 o 
   7  10   0      871.61      815.76     27.08 o 
   8  10   0        7.62       11.43      5.46 o 
   1  11   0     1220.98     1256.81     28.13 o 
   2  11   0      376.58      347.89     10.43 o 
   3  11   0     1375.55     1405.44     24.96 o 
   4  11   0     1497.51     1452.33     29.58 o 
   5  11   0      776.21      812.54     19.56 o 
   6  11   0     1850.06     1821.65     37.97 o 
   7  11   0      179.05      200.64     13.33 o 
   0  12   0       45.36       49.50      8.78 o 
   1  12   0       51.05       44.95      8.48 o 
   2  12   0      184.85      199.11      9.27 o 
   3  12   0      269.48      262.06     11.10 o 
   4  12   0       23.44       24.06      5.07 o 
   5  12   0       23.26       28.67      5.75 o 
   6  12   0       10.95       11.59      4.66 o 
   7  12   0       59.71       43.47      7.60 o 
   1  13   0       33.14       39.52      6.00 o 
   2  13   0       10.80       16.53      4.85 o 
   3  13   0       69.33       72.47      8.45 o 
   4  13   0       19.73       20.28      5.87 o 
   5  13   0       10.29        7.66      3.70 o 
   6  13   0       66.88       59.63     10.19 o 
   0  14   0     2536.66     2537.90     84.50 o 
   1  14   0      197.98      201.55     13.79 o 
   2  14   0      432.06      446.22     20.40 o 
   3  14   0       24.39       20.12      5.85 o 
   4  14   0      376.92      383.03     19.46 o 
   5  14   0       45.57       43.04      7.75 o 
   6  14   0       98.57       97.34     23.28 o 
   1  15   0      598.68      583.27     23.91 o 
   2  15   0       26.08       19.72      6.37 o 
   3  15   0      328.33      362.77     16.98 o 
   4  15   0       46.89       36.42      7.31 o 
   5  15   0      790.16      801.37     27.61 o 
   0  16   0      522.45      436.90     38.59 o 
   1  16   0       14.60       18.78      9.47 o 
   2  16   0       98.96      105.20     11.79 o 
   3  16   0      200.67      197.78     15.08 o 
   4  16   0       14.98       18.64      6.31 o 
   1  17   0     1126.10     1196.34     48.98 o 
   2  17   0      778.89      801.55     33.17 o 
 -10   1   1      186.80      171.31     10.67 o 
  -9   1   1       14.93       12.36      4.08 o 
  -8   1   1     2794.84     2839.65     44.58 o 
  -7   1   1      961.67      907.39     19.33 o 
  -6   1   1     3007.90     3045.97     38.98 o 
  -5   1   1      655.66      680.26     10.84 o 
  -4   1   1     6186.15     6520.62     67.19 o 
  -3   1   1       99.27       90.54      3.08 o 
  -2   1   1      962.48     1048.01     14.08 o 
  -1   1   1    17762.40    16611.33    187.18 o 
   0   1   1      154.61      167.12      3.14 o 
   1   1   1      446.65      470.49      8.28 o 
   2   1   1       34.04       33.66      2.44 o 
   3   1   1    14223.51    15036.62    160.24 o 
   4   1   1      697.43      651.25     13.48 o 
   5   1   1      700.52      699.95     15.30 o 
   6   1   1      411.67      431.38     13.54 o 
   7   1   1        2.70        7.59      3.54 o 
   8   1   1     1116.60     1079.67     24.26 o 
   9   1   1       61.56       53.94      6.55 o 
 -10   2   1       67.57       60.97      7.53 o 
  -9   2   1     1571.77     1584.77     34.55 o 
  -8   2   1        0.61       -1.02      2.79 o 
  -7   2   1     2429.60     2423.49     37.98 o 
  -6   2   1      511.74      528.04     11.54 o 
  -5   2   1     2822.46     2692.63     31.34 o 
  -4   2   1     3765.82     3976.38     42.91 o 
  -3   2   1     4950.31     5233.88     57.54 o 
  -2   2   1     3622.43     3611.72     39.68 o 
  -1   2   1       68.47       73.91      2.44 o 
   0   2   1    17684.65    16733.70    177.45 o 
   1   2   1      348.83      342.24      5.93 o 
   2   2   1     5780.92     6078.17     66.03 o 
   3   2   1     5348.28     5755.46     68.59 o 
   4   2   1     1787.60     1781.96     25.04 o 
   5   2   1     2991.44     3073.01     43.83 o 
   6   2   1      600.58      587.79     14.92 o 
   7   2   1     2048.27     1953.49     33.91 o 
   8   2   1      274.51      252.23     16.02 o 
   9   2   1      402.00      385.49     20.85 o 
 -10   3   1      194.87      163.86     10.92 o 
  -9   3   1       10.53       10.18      4.34 o 
  -8   3   1     1641.96     1515.34     28.53 o 
  -7   3   1      323.75      305.77     10.53 o 
  -6   3   1     2148.78     2186.77     33.64 o 
  -5   3   1       93.31       69.31      4.43 o 
  -4   3   1      801.05      812.39     12.01 o 
  -3   3   1      267.63      208.54      4.94 o 
  -2   3   1      962.44     1089.96     13.24 o 
  -1   3   1      157.93      156.73      3.39 o 
   0   3   1        4.48        7.75      1.63 o 
   1   3   1      588.27      619.29      9.23 o 
   2   3   1      980.36      946.54     12.59 o 
   3   3   1     5411.83     5723.37     63.71 o 
   4   3   1     1068.71     1119.77     15.41 o 
   5   3   1     1054.32      997.01     16.81 o 
   6   3   1        2.75       -2.53      2.53 o 
   7   3   1     1325.85     1258.63     25.28 o 
   8   3   1      113.91      129.51      8.18 o 
   9   3   1       15.57       13.38      4.86 o 
 -10   4   1      125.72      121.94     10.16 o 
  -9   4   1      209.30      197.63     15.04 o 
  -8   4   1       44.71       52.48      6.65 o 
  -7   4   1        1.89        9.29      3.12 o 
  -6   4   1     1346.15     1297.14     21.91 o 
  -5   4   1      322.90      314.96      9.72 o 
  -4   4   1     2410.56     2866.73     32.79 o 
  -3   4   1       30.12       49.76      2.52 o 
  -2   4   1      490.60      505.42      8.81 o 
  -1   4   1    11516.19    11344.35    157.14 o 
   0   4   1       69.53       77.06      3.59 o 
   1   4   1     1244.55     1288.12     16.71 o 
   2   4   1     1248.14     1445.39     19.00 o 
   3   4   1      117.50      120.15      5.55 o 
   4   4   1       25.49       14.60      2.16 o 
   5   4   1      114.34      107.70      5.21 o 
   6   4   1      299.04      298.71     10.52 o 
   7   4   1      573.95      552.40     15.55 o 
   8   4   1       32.26       36.62      5.42 o 
   9   4   1       98.10      122.66     11.16 o 
  -9   5   1        2.56        1.75      3.70 o 
  -8   5   1      807.40      794.37     21.82 o 
  -7   5   1      314.33      271.95     13.90 o 
  -6   5   1      709.26      734.63     14.49 o 
  -5   5   1      194.89      171.02      5.47 o 
  -4   5   1     4148.92     4160.37     45.64 o 
  -3   5   1       40.32       26.63      2.07 o 
  -2   5   1     1091.88      982.68     21.38 o 
  -1   5   1      691.25      649.25     12.46 o 
   0   5   1     3995.12     4077.28     45.52 o 
   1   5   1     5977.54     5946.80     65.14 o 
   2   5   1        1.40        3.38      1.54 o 
   3   5   1     5100.61     5071.74     54.47 o 
   4   5   1      444.12      403.60      8.45 o 
   5   5   1     2850.58     3009.46     39.65 o 
   6   5   1     2641.54     2688.62     41.57 o 
   7   5   1     1473.69     1436.92     40.91 o 
   8   5   1     1479.64     1471.66     41.95 o 
   9   5   1        2.57        3.82      4.12 o 
  -9   6   1      133.86      136.10     11.85 o 
  -8   6   1      235.77      220.21     11.07 o 
  -7   6   1      104.60      105.77     11.51 o 
  -6   6   1      157.01      156.53      6.37 o 
  -5   6   1     1087.61     1076.37     16.34 o 
  -4   6   1      132.15      119.99      4.26 o 
  -3   6   1     2472.47     2423.85     41.39 o 
  -2   6   1     3643.47     3732.11     59.16 o 
  -1   6   1     4606.59     4731.59     57.78 o 
   0   6   1    12455.41    12486.39    132.16 o 
   1   6   1     2322.95     2514.11     30.53 o 
   2   6   1     6334.56     6210.29     69.13 o 
   3   6   1       91.82       80.95      3.87 o 
   4   6   1     7019.84     7276.06     77.15 o 
   5   6   1      888.00      845.21     21.32 o 
   6   6   1      151.47      155.66      7.69 o 
   7   6   1     2326.37     2314.20     38.84 o 
   8   6   1       30.42       46.02      6.65 o 
  -9   7   1       54.08       52.46      8.44 o 
  -8   7   1       85.34       91.29     10.25 o 
  -7   7   1        5.78        9.00      4.81 o 
  -6   7   1      105.65       94.89      7.66 o 
  -5   7   1       69.29       61.98      3.83 o 
  -4   7   1       12.14       16.13      2.32 o 
  -3   7   1       49.76       68.00      3.22 o 
  -2   7   1      561.53      558.74     11.42 o 
  -1   7   1       89.30       91.92      4.35 o 
   0   7   1     1651.92     1732.24     29.84 o 
   1   7   1     1030.08      973.18     14.75 o 
   2   7   1      217.62      229.44      6.25 o 
   3   7   1      616.60      598.82     11.82 o 
   4   7   1       54.88       60.86      4.08 o 
   5   7   1     1511.18     1468.00     23.62 o 
   6   7   1      573.98      568.47     15.93 o 
   7   7   1        0.88        3.92      3.56 o 
   8   7   1      102.86      103.07     11.31 o 
  -9   8   1     1310.08     1289.24     57.67 o 
  -8   8   1      154.19      172.61     12.29 o 
  -7   8   1     2230.56     2204.21     48.12 o 
  -6   8   1     1824.31     1890.04     36.15 o 
  -5   8   1     2272.97     2333.16     36.39 o 
  -4   8   1     7048.84     7203.52     82.72 o 
  -3   8   1       81.75       91.35      4.99 o 
  -2   8   1     9995.59    10169.77    120.12 o 
  -1   8   1      187.77      173.81      6.11 o 
   0   8   1     5332.04     5643.54     74.54 o 
   1   8   1      456.96      436.37      8.92 o 
   2   8   1       36.16       55.34      3.45 o 
   3   8   1      259.89      264.70      7.43 o 
   4   8   1      178.00      179.52      6.26 o 
   5   8   1      107.45      105.99      6.40 o 
   6   8   1      161.67      136.55     10.39 o 
   7   8   1      123.00      102.32     10.84 o 
   8   8   1       49.19       61.09      9.02 o 
  -8   9   1     2924.94     2933.48     61.91 o 
  -7   9   1      844.60      837.81     28.09 o 
  -6   9   1     2028.84     2004.13     41.30 o 
  -5   9   1     9473.62     9515.35    118.25 o 
  -4   9   1     1350.67     1342.31     26.72 o 
  -3   9   1    12485.43    12512.66    147.59 o 
  -2   9   1      955.33     1032.09     31.26 o 
  -1   9   1    10705.96    10713.39    126.60 o 
   0   9   1     2518.25     2783.31     49.32 o 
   1   9   1     4092.13     4125.64     48.98 o 
   2   9   1     3220.86     3284.31     44.97 o 
   3   9   1      319.04      305.25      9.63 o 
   4   9   1      630.93      619.60     13.77 o 
   5   9   1      329.70      346.78     13.48 o 
   6   9   1     1390.48     1368.44     40.68 o 
   7   9   1      281.07      284.47     15.52 o 
   8   9   1      171.20      167.60     13.50 o 
  -8  10   1        0.43       -2.63      4.79 o 
  -7  10   1     1365.54     1372.80     42.44 o 
  -6  10   1      333.07      337.27     14.36 o 
  -5  10   1      360.43      351.53     13.29 o 
  -4  10   1     4202.73     4298.37     64.87 o 
  -3  10   1        2.27        4.35      2.60 o 
  -2  10   1     3658.08     3652.96     49.49 o 
  -1  10   1      134.33      131.53      6.63 o 
   0  10   1     1502.87     1516.56     26.28 o 
   1  10   1      845.22      810.40     16.18 o 
   2  10   1      161.09      155.78      7.02 o 
   3  10   1     1456.36     1512.64     26.04 o 
   4  10   1       24.22       25.14      3.86 o 
   5  10   1      158.66      146.83      9.20 o 
   6  10   1       23.42       17.01      5.65 o 
   7  10   1        9.99       12.28      5.45 o 
  -8  11   1        0.65        2.75      4.31 o 
  -7  11   1       48.82       47.26      6.75 o 
  -6  11   1       97.74      107.38      9.52 o 
  -5  11   1      407.52      398.74     13.18 o 
  -4  11   1      168.40      164.34      9.29 o 
  -3  11   1      540.75      525.39     18.50 o 
  -2  11   1     1738.42     1778.05     33.31 o 
  -1  11   1      117.35      101.49      7.37 o 
   0  11   1      579.34      542.57     16.46 o 
   1  11   1      639.05      583.71     15.75 o 
   2  11   1      108.79       98.53      6.21 o 
   3  11   1     3594.41     3696.56     52.00 o 
   4  11   1      790.34      797.70     18.87 o 
   5  11   1      738.47      741.35     22.98 o 
   6  11   1      411.73      352.02     17.06 o 
   7  11   1      133.31      139.96     12.06 o 
  -7  12   1      214.80      249.11     16.15 o 
  -6  12   1       10.43       10.89      4.44 o 
  -5  12   1      181.95      190.05      9.56 o 
  -4  12   1        6.68        9.97      4.13 o 
  -3  12   1     1842.62     1845.04     38.28 o 
  -2  12   1      354.23      316.89     14.09 o 
  -1  12   1      719.75      670.55     19.39 o 
   0  12   1     2215.44     2293.92     48.86 o 
   1  12   1      740.49      713.93     20.24 o 
   2  12   1     4790.39     4760.00     70.98 o 
   3  12   1      548.37      562.59     19.37 o 
   4  12   1     2287.97     2298.82     41.82 o 
   5  12   1      888.33      885.99     27.76 o 
   6  12   1      762.31      803.00     31.00 o 
  -7  13   1        4.77        8.15      4.28 o 
  -6  13   1      529.78      567.82     24.35 o 
  -5  13   1       55.99       52.15      6.27 o 
  -4  13   1      877.49      869.46     27.65 o 
  -3  13   1        7.58        7.61      4.63 o 
  -2  13   1      264.13      245.02     12.73 o 
  -1  13   1     1023.11      994.76     26.72 o 
   0  13   1      593.89      581.29     18.60 o 
   1  13   1     1336.38     1359.52     31.28 o 
   2  13   1       20.04       20.97      4.32 o 
   3  13   1     2318.84     2254.91     70.34 o 
   4  13   1        5.86        4.00      4.12 o 
   5  13   1     1094.94     1143.22     28.63 o 
   6  13   1      394.65      420.88     23.66 o 
  -6  14   1       43.12       39.36      7.55 o 
  -5  14   1        9.94       15.31      4.84 o 
  -4  14   1      471.96      461.67     18.93 o 
  -3  14   1      694.88      687.86     23.00 o 
  -2  14   1        2.91        6.64      6.84 o 
  -1  14   1      829.89      767.37     27.10 o 
   0  14   1        2.61        3.96      3.64 o 
   1  14   1      597.60      596.32     19.59 o 
   2  14   1      249.10      242.54     13.15 o 
   3  14   1       93.99      101.40     10.18 o 
   4  14   1      464.40      481.90     19.32 o 
   5  14   1       17.04       25.36      6.56 o 
  -5  15   1       93.55      106.12      9.94 o 
  -4  15   1      432.62      428.86     19.00 o 
  -3  15   1      217.72      216.72     13.32 o 
  -2  15   1        0.67        8.19      5.70 o 
  -1  15   1      900.24      904.23     30.83 o 
   0  15   1       24.01       37.42      9.62 o 
   1  15   1      245.91      238.74     15.25 o 
   2  15   1      288.44      281.61     16.86 o 
   3  15   1      561.31      571.31     21.57 o 
   4  15   1        7.55        2.11      4.03 o 
  -4  16   1      369.87      406.61     18.96 o 
  -3  16   1      951.55      896.52     37.60 o 
  -2  16   1     1181.92     1179.58     37.67 o 
  -1  16   1        5.57       10.34      5.92 o 
   0  16   1     1318.54     1324.75     77.28 o 
   1  16   1        1.18       -3.87      4.48 o 
   2  16   1      768.82      780.92     32.76 o 
   3  16   1      208.55      228.94     14.16 o 
  -2  17   1        1.03        1.74      5.16 o 
  -1  17   1      206.14      210.62     15.18 o 
   0  17   1       76.89       84.60     15.53 o 
   1  17   1      124.19      137.21     18.87 o 
 -10   0   2      134.86      132.04     23.28 o 
  -9   0   2     1491.53     1551.40     42.16 o 
  -8   0   2     5641.86     5596.51    106.84 o 
  -7   0   2      209.86      180.31     20.91 o 
  -6   0   2     4833.73     4823.50     74.99 o 
  -5   0   2      698.84      713.77     16.16 o 
  -4   0   2     9554.68     9589.15    136.71 o 
  -3   0   2       30.53       24.22      2.71 o 
  -2   0   2      818.26      929.83     16.09 o 
  -1   0   2     3305.65     3549.56     51.51 o 
   0   0   2     5156.27     5528.04     78.40 o 
   1   0   2      392.64      364.30     11.07 o 
   2   0   2     8687.77     8395.83    139.01 o 
   3   0   2      553.34      573.88     17.06 o 
   4   0   2     2887.93     2569.15     52.72 o 
   5   0   2     1073.85      952.47     27.50 o 
   6   0   2     2863.22     2940.61     63.62 o 
   7   0   2     4133.95     3836.89     80.92 o 
   8   0   2      430.35      428.13     22.41 o 
   9   0   2     1062.39      966.15     34.70 o 
 -10   1   2      545.67      542.17     24.95 o 
  -9   1   2      300.39      295.45     11.47 o 
  -8   1   2     1115.83     1109.18     28.25 o 
  -7   1   2     1683.17     1635.23     27.95 o 
  -6   1   2       95.08       90.88      5.98 o 
  -5   1   2     2400.43     2447.21     28.83 o 
  -4   1   2      121.93      130.56      3.97 o 
  -3   1   2     2733.21     2892.05     31.26 o 
  -2   1   2     1915.74     2118.32     22.97 o 
  -1   1   2     2956.14     3050.43     36.44 o 
   0   1   2     3002.76     3272.96     36.04 o 
   1   1   2      272.60      297.75      5.26 o 
   2   1   2       56.91       72.38      2.64 o 
   3   1   2     1877.76     1876.26     29.73 o 
   4   1   2       20.45       23.13      3.37 o 
   5   1   2     3705.77     3539.28     50.11 o 
   6   1   2      644.18      638.56     16.21 o 
   7   1   2     1542.93     1505.74     29.25 o 
   8   1   2      731.68      728.26     22.04 o 
   9   1   2      206.41      219.66     11.18 o 
 -10   2   2       98.37      115.41      9.76 o 
  -9   2   2        3.32        5.92      4.08 o 
  -8   2   2        6.95        6.02      3.16 o 
  -7   2   2      542.11      544.03     13.91 o 
  -6   2   2       98.46       94.36      4.35 o 
  -5   2   2     3539.02     3705.50     41.28 o 
  -4   2   2      658.96      631.35      9.88 o 
  -3   2   2     1823.96     1829.73     21.10 o 
  -2   2   2     7118.83     7475.20     80.03 o 
  -1   2   2      458.75      450.09      7.11 o 
   0   2   2     1760.47     1846.38     21.70 o 
   1   2   2     1124.01     1061.84     13.47 o 
   2   2   2     3669.29     3895.25     41.62 o 
   3   2   2     1604.91     1574.28     21.32 o 
   4   2   2       54.81       48.46      3.35 o 
   5   2   2      432.87      424.91     17.26 o 
   6   2   2      582.38      531.35     14.68 o 
   7   2   2        5.32        4.23      3.39 o 
   8   2   2      174.43      180.95     10.91 o 
 -10   3   2      196.92      195.75     11.47 o 
  -9   3   2      925.33      849.24     23.26 o 
  -8   3   2     3132.78     3187.03     53.72 o 
  -7   3   2     1341.69     1338.63     24.35 o 
  -6   3   2     5626.47     5752.55     75.46 o 
  -5   3   2     2045.82     2053.86     25.30 o 
  -4   3   2     6662.36     6634.34     68.68 o 
  -3   3   2     4402.47     4175.10     44.09 o 
  -2   3   2     1344.84     1367.50     18.96 o 
  -1   3   2    58813.04    47831.92    834.63 o 
   0   3   2     1434.46     1471.24     18.27 o 
   1   3   2    12178.28    12061.96    127.30 o 
   2   3   2      982.60      894.35     12.52 o 
   3   3   2     8301.23     8470.28     86.88 o 
   4   3   2     2104.08     2090.79     28.60 o 
   5   3   2      425.01      415.53     12.09 o 
   6   3   2     1071.06     1093.68     22.64 o 
   7   3   2      231.32      203.49      9.67 o 
   8   3   2      320.09      349.13     13.37 o 
 -10   4   2      312.34      308.67     14.20 o 
  -9   4   2     1070.92     1061.27     26.72 o 
  -8   4   2      719.83      696.47     19.74 o 
  -7   4   2     1468.93     1471.63     26.12 o 
  -6   4   2       36.92       34.79      3.28 o 
  -5   4   2     5432.05     5547.94     64.34 o 
  -4   4   2      538.38      408.35      8.04 o 
  -3   4   2     7319.68     7329.03     80.49 o 
  -2   4   2     3306.73     2957.56     40.51 o 
  -1   4   2    10940.24    11644.00    122.66 o 
   0   4   2    15191.36    14907.00    156.16 o 
   1   4   2      471.14      553.99      9.38 o 
   2   4   2     9469.38     9533.24     96.66 o 
   3   4   2     1315.34     1281.31     17.49 o 
   4   4   2     3960.94     3966.10     48.72 o 
   5   4   2     2061.80     2061.98     33.38 o 
   6   4   2     1475.97     1411.60     26.86 o 
   7   4   2     1854.62     1773.46     32.83 o 
   8   4   2       86.03       75.51      7.31 o 
 -10   5   2        2.54        3.33      4.84 o 
  -9   5   2       11.57       21.27      5.04 o 
  -8   5   2      193.62      184.45     10.13 o 
  -7   5   2       12.23       11.97      3.97 o 
  -6   5   2     2087.47     2205.03     31.07 o 
  -5   5   2      101.47       98.15      4.01 o 
  -4   5   2     6095.34     6372.15     71.11 o 
  -3   5   2     1422.46     1491.22     28.70 o 
  -2   5   2     2558.73     2681.27     31.49 o 
  -1   5   2      351.52      446.42      7.94 o 
   0   5   2     5267.27     5908.51     66.81 o 
   1   5   2      469.59      452.66      8.60 o 
   2   5   2      131.22      119.39      4.50 o 
   3   5   2      356.64      370.42      8.39 o 
   4   5   2        4.19        9.63      2.21 o 
   5   5   2      124.13      123.87      7.03 o 
   6   5   2      188.64      186.79      8.90 o 
   7   5   2        0.28       -1.55      2.86 o 
   8   5   2       30.00       36.54      5.47 o 
 -10   6   2        2.33        3.86      4.85 o 
  -9   6   2      602.96      587.95     29.84 o 
  -8   6   2       57.31       72.48      8.00 o 
  -7   6   2      539.87      536.57     14.35 o 
  -6   6   2      490.09      470.29     11.34 o 
  -5   6   2      381.53      370.03      7.90 o 
  -4   6   2      651.15      636.93     11.92 o 
  -3   6   2      114.22      123.03      4.56 o 
  -2   6   2     2897.33     3002.07     42.63 o 
  -1   6   2      374.71      389.07      8.80 o 
   0   6   2     5974.84     6522.44     71.80 o 
   1   6   2       18.56       21.42      2.40 o 
   2   6   2     2951.46     2856.26     35.34 o 
   3   6   2       88.28       80.37      4.40 o 
   4   6   2     3414.70     3490.56     57.39 o 
   5   6   2       73.25       60.80      5.08 o 
   6   6   2     2121.71     2138.72     37.05 o 
   7   6   2      451.71      442.13     14.47 o 
   8   6   2      229.27      237.86     12.62 o 
  -9   7   2        0.38       -2.92      4.02 o 
  -8   7   2     1979.58     1963.48     45.19 o 
  -7   7   2        6.83        7.72      4.03 o 
  -6   7   2     3317.80     3261.21     45.71 o 
  -5   7   2     1292.92     1317.34     26.86 o 
  -4   7   2     2847.57     2926.35     37.26 o 
  -3   7   2     1916.24     1939.26     34.02 o 
  -2   7   2      504.10      451.89     13.75 o 
  -1   7   2     6930.05     7205.10     85.56 o 
   0   7   2     1032.68     1110.80     16.35 o 
   1   7   2     1914.71     1816.54     24.45 o 
   2   7   2       38.25       48.70      3.86 o 
   3   7   2     6068.08     6266.73     67.78 o 
   4   7   2        9.47       13.81      2.67 o 
   5   7   2       12.34       11.61      3.11 o 
   6   7   2      279.33      283.10     11.41 o 
   7   7   2      388.32      414.07     15.78 o 
   8   7   2      405.94      398.56     19.18 o 
  -9   8   2      505.96      494.08     23.15 o 
  -8   8   2        6.76        8.84      5.01 o 
  -7   8   2     1235.64     1198.00     30.60 o 
  -6   8   2      415.85      407.20     12.51 o 
  -5   8   2      519.06      477.58     13.11 o 
  -4   8   2       69.89       62.41      5.40 o 
  -3   8   2      603.91      561.56     11.86 o 
  -2   8   2     3013.50     3195.75     42.73 o 
  -1   8   2       93.69       77.43      4.25 o 
   0   8   2     1892.68     1866.01     25.00 o 
   1   8   2       49.22       50.66      4.31 o 
   2   8   2      742.90      732.13     13.47 o 
   3   8   2       74.63       67.59      4.50 o 
   4   8   2      851.79      843.94     15.03 o 
   5   8   2      677.56      652.46     14.78 o 
   6   8   2        4.44        6.74      3.89 o 
   7   8   2       66.71       68.36      9.26 o 
  -9   9   2        1.06        7.47      4.76 o 
  -8   9   2       12.10       16.36      5.79 o 
  -7   9   2       39.79       29.87      5.79 o 
  -6   9   2      101.67       93.67      7.06 o 
  -5   9   2       20.17       27.12      4.61 o 
  -4   9   2      461.25      457.72     13.91 o 
  -3   9   2      235.25      229.18      7.50 o 
  -2   9   2      157.06      154.66      7.13 o 
  -1   9   2        0.96       -0.87      2.18 o 
   0   9   2       35.14       32.18      3.27 o 
   1   9   2        5.16       10.92      2.43 o 
   2   9   2       58.94       64.42      4.44 o 
   3   9   2      224.94      224.40      7.44 o 
   4   9   2        5.02        3.46      2.55 o 
   5   9   2      149.62      149.85      7.96 o 
   6   9   2        3.08        0.80      4.52 o 
   7   9   2       35.44       48.39      8.19 o 
  -8  10   2       13.96        6.63      6.09 o 
  -7  10   2      343.67      320.58     17.92 o 
  -6  10   2      310.66      326.35     12.00 o 
  -5  10   2     1086.98     1094.18     22.70 o 
  -4  10   2      773.72      725.70     18.74 o 
  -3  10   2      638.32      581.93     25.53 o 
  -2  10   2     1595.22     1531.64     34.57 o 
  -1  10   2      612.80      623.35     14.92 o 
   0  10   2     1540.55     1456.04     35.94 o 
   1  10   2      237.17      253.02      9.09 o 
   2  10   2     1025.22     1033.40     19.97 o 
   3  10   2      431.74      425.45     12.15 o 
   4  10   2      820.50      813.03     17.01 o 
   5  10   2      804.39      833.54     32.15 o 
   6  10   2      428.44      391.80     18.22 o 
   7  10   2      601.25      543.43     25.89 o 
  -8  11   2     1122.71     1166.69     39.85 o 
  -7  11   2       56.98       63.23      7.67 o 
  -6  11   2      473.58      497.11     16.53 o 
  -5  11   2      596.18      578.10     16.04 o 
  -4  11   2      984.98      962.41     29.12 o 
  -3  11   2      738.05      709.67     22.32 o 
  -2  11   2        6.56        8.36      2.76 o 
  -1  11   2     2492.97     2493.66     40.00 o 
   0  11   2       27.88       44.55      5.90 o 
   1  11   2     2867.26     2882.33     46.76 o 
   2  11   2      480.43      458.94     13.86 o 
   3  11   2      881.59      895.08     19.34 o 
   4  11   2        3.10        3.92      2.69 o 
   5  11   2      874.62      909.24     24.27 o 
   6  11   2      587.54      604.86     23.22 o 
  -7  12   2      834.28      825.03     24.20 o 
  -6  12   2      112.24      105.90      8.51 o 
  -5  12   2      230.32      237.20     10.71 o 
  -4  12   2       38.13       45.32      6.12 o 
  -3  12   2      177.59      189.20     12.12 o 
  -2  12   2     1113.08     1012.80     30.32 o 
  -1  12   2       76.01       74.08      7.87 o 
   0  12   2      637.83      617.47     18.81 o 
   1  12   2       54.84       49.05      6.46 o 
   2  12   2      834.10      799.28     24.29 o 
   3  12   2        4.10        7.29      3.05 o 
   4  12   2      811.41      854.22     23.02 o 
   5  12   2       27.70       25.86      5.45 o 
   6  12   2       36.88       38.32     11.77 o 
  -7  13   2       54.34       56.32      8.22 o 
  -6  13   2      374.55      386.53     14.23 o 
  -5  13   2        3.96        3.91      3.47 o 
  -4  13   2      475.75      437.70     17.64 o 
  -3  13   2       43.74       54.14      7.83 o 
  -2  13   2      141.42      141.83     11.85 o 
  -1  13   2      905.02      918.12     29.34 o 
   0  13   2      340.93      326.65     13.76 o 
   1  13   2      573.80      610.57     19.49 o 
   2  13   2      233.78      221.46     10.59 o 
   3  13   2      222.71      215.53     12.33 o 
   4  13   2       12.96       15.65      5.26 o 
   5  13   2      259.47      281.06     15.50 o 
  -6  14   2       56.31       65.14      8.23 o 
  -5  14   2     1850.61     1747.36     40.48 o 
  -4  14   2      258.32      250.36     14.10 o 
  -3  14   2     2608.43     2566.35     53.00 o 
  -2  14   2      960.78      950.38     31.24 o 
  -1  14   2     1349.04     1336.93     38.14 o 
   0  14   2      832.68      874.62     28.64 o 
   1  14   2        0.02        6.06      4.30 o 
   2  14   2     2062.77     2044.13     44.87 o 
   3  14   2      128.11      149.97     11.18 o 
   4  14   2      747.92      760.65     34.28 o 
  -5  15   2       53.34       56.63      7.77 o 
  -4  15   2     1596.61     1635.15     40.49 o 
  -3  15   2     1155.33     1159.82     36.97 o 
  -2  15   2      118.67      117.48     12.22 o 
  -1  15   2      780.55      843.87     29.80 o 
   0  15   2      431.08      366.75     21.06 o 
   1  15   2      974.14     1049.44     31.96 o 
   2  15   2      124.69      121.51     11.81 o 
   3  15   2      322.55      357.42     16.95 o 
   4  15   2      192.01      178.71     13.04 o 
  -4  16   2       32.25       34.45      7.41 o 
  -3  16   2       17.30       21.56      6.85 o 
  -2  16   2      203.24      191.37     14.62 o 
  -1  16   2        5.22        8.44      5.66 o 
   0  16   2      715.45      744.41     28.46 o 
   1  16   2       66.06       83.10     28.10 o 
   2  16   2       65.17       63.89     10.81 o 
  -2  17   2       56.12       61.00     11.35 o 
  -1  17   2      185.08      157.29     14.45 o 
   0  17   2      322.26      374.11     26.74 o 
 -10   1   3      677.41      669.46     20.75 o 
  -9   1   3       39.80       49.51      6.56 o 
  -8   1   3      644.98      639.75     15.88 o 
  -7   1   3      413.40      402.79      9.24 o 
  -6   1   3     3166.41     3082.08     36.20 o 
  -5   1   3     2396.18     2561.47     30.11 o 
  -4   1   3      641.10      539.02     11.16 o 
  -3   1   3      437.03      404.77      6.94 o 
  -2   1   3     3624.83     3759.06     39.36 o 
  -1   1   3      908.08      866.92     13.23 o 
   0   1   3      586.02      546.81      8.52 o 
   1   1   3      142.64      104.37      5.74 o 
   2   1   3      298.41      276.07      5.88 o 
   3   1   3      226.42      151.01      4.28 o 
   4   1   3       92.46       92.64      5.86 o 
   5   1   3      350.14      346.09     14.36 o 
   6   1   3      450.23      434.51     13.74 o 
   7   1   3      613.52      589.20     17.28 o 
   8   1   3      256.79      290.25     12.62 o 
 -10   2   3       65.59       72.34      8.18 o 
  -9   2   3     1976.10     2055.35     40.04 o 
  -8   2   3       74.13       76.42      7.43 o 
  -7   2   3     1309.67     1292.80     22.93 o 
  -6   2   3      107.10      104.90      4.48 o 
  -5   2   3     4336.53     4287.42     47.00 o 
  -4   2   3      102.41       75.12      3.20 o 
  -3   2   3     3023.43     2862.87     31.42 o 
  -2   2   3     3538.96     3794.99     45.83 o 
  -1   2   3    10816.21    10859.00    135.32 o 
   0   2   3     3449.04     3268.82     37.36 o 
   1   2   3      653.09      600.87      9.33 o 
   2   2   3     9935.46    10001.22    119.81 o 
   3   2   3      329.30      360.21      9.26 o 
   4   2   3     3770.07     3876.43     53.51 o 
   5   2   3      691.33      667.08     16.31 o 
   6   2   3      764.82      729.52     18.33 o 
   7   2   3     1008.27      977.49     23.00 o 
   8   2   3       70.14       81.03      7.76 o 
 -10   3   3      189.83      199.55     11.30 o 
  -9   3   3       22.32       20.88      5.08 o 
  -8   3   3       16.86       16.18      4.41 o 
  -7   3   3      175.99      177.99      6.14 o 
  -6   3   3      404.37      389.91      8.57 o 
  -5   3   3      853.99      889.17     13.49 o 
  -4   3   3      134.33      170.19      4.47 o 
  -3   3   3     2553.48     2751.02     34.10 o 
  -2   3   3      320.91      402.94      7.59 o 
  -1   3   3    26022.40    26174.41    290.97 o 
   0   3   3       95.75       68.36      2.96 o 
   1   3   3     2129.15     2086.68     26.05 o 
   2   3   3      421.47      415.99      7.98 o 
   3   3   3     2580.27     2699.61     34.86 o 
   4   3   3       99.54       88.96      4.74 o 
   5   3   3      802.73      781.60     18.07 o 
   6   3   3      721.92      645.71     22.57 o 
   7   3   3       58.10       75.05      7.35 o 
   8   3   3      406.14      419.62     22.14 o 
 -10   4   3      133.45      154.81     10.18 o 
  -9   4   3      617.61      624.03     19.34 o 
  -8   4   3      104.83      102.44      8.20 o 
  -7   4   3      958.88      973.76     17.78 o 
  -6   4   3      169.34      148.05      6.29 o 
  -5   4   3     5609.64     5901.47     62.86 o 
  -4   4   3      582.86      706.63     12.40 o 
  -3   4   3     1583.84     1607.70     21.54 o 
  -2   4   3     4334.17     4692.45     56.46 o 
  -1   4   3        0.64        4.37      1.53 o 
   0   4   3      603.71      622.45     10.30 o 
   1   4   3      293.64      286.81      6.72 o 
   2   4   3     2658.87     2851.90     33.06 o 
   3   4   3     1052.61     1081.55     17.06 o 
   4   4   3      104.28      106.25      5.30 o 
   5   4   3       21.71       24.94      4.17 o 
   6   4   3      419.24      383.53     13.05 o 
   7   4   3       66.83       63.38      6.88 o 
   8   4   3        0.63        1.09      3.32 o 
 -10   5   3     1363.29     1323.17     36.85 o 
  -9   5   3      538.84      539.10     27.82 o 
  -8   5   3     4324.64     4321.87     68.35 o 
  -7   5   3      142.77      140.29      6.50 o 
  -6   5   3     4893.40     4836.02     58.55 o 
  -5   5   3     1668.77     1758.44     25.18 o 
  -4   5   3     6928.97     7074.14     79.60 o 
  -3   5   3     7589.36     7784.29     86.03 o 
  -2   5   3     1864.15     2022.02     30.50 o 
  -1   5   3    12475.50    13240.60    150.54 o 
   0   5   3      297.52      294.60      6.78 o 
   1   5   3     4492.44     4628.19     53.23 o 
   2   5   3       16.50       17.14      2.42 o 
   3   5   3     4519.34     4725.90     52.56 o 
   4   5   3       58.55       51.54      4.49 o 
   5   5   3     1363.24     1338.32     25.73 o 
   6   5   3      300.52      317.64     14.88 o 
   7   5   3      843.92      846.80     22.57 o 
   8   5   3      253.21      262.07     12.13 o 
 -10   6   3       79.00       75.59      9.67 o 
  -9   6   3     1765.32     1822.67     43.80 o 
  -8   6   3        0.63        0.50      2.90 o 
  -7   6   3     2917.25     2959.52     45.74 o 
  -6   6   3     1326.01     1301.07     23.96 o 
  -5   6   3     3595.69     3754.32     46.72 o 
  -4   6   3     2693.44     2693.42     34.59 o 
  -3   6   3     2135.02     2262.24     31.48 o 
  -2   6   3     1849.26     1898.68     28.39 o 
  -1   6   3      531.71      542.03     12.19 o 
   0   6   3      844.87      745.13     12.45 o 
   1   6   3      363.79      383.38      8.54 o 
   2   6   3     4200.29     4488.25     53.02 o 
   3   6   3      441.92      461.56      9.91 o 
   4   6   3      888.11      846.66     16.54 o 
   5   6   3      402.52      414.20     13.12 o 
   6   6   3     1927.15     1993.93     35.55 o 
   7   6   3      104.84       99.07      8.37 o 
 -10   7   3       18.21       32.36      7.17 o 
  -9   7   3        0.26       -1.96      4.09 o 
  -8   7   3      212.70      228.50     13.13 o 
  -7   7   3      275.93      287.18     12.02 o 
  -6   7   3      107.19      118.25      7.20 o 
  -5   7   3      257.11      216.76     10.27 o 
  -4   7   3       22.25       28.10      2.92 o 
  -3   7   3     1177.60     1192.24     20.86 o 
  -2   7   3     1948.88     2045.76     31.83 o 
  -1   7   3       39.16       59.78      4.90 o 
   0   7   3      257.49      225.36      7.48 o 
   1   7   3        8.84       15.32      2.54 o 
   2   7   3      417.60      423.08      9.92 o 
   3   7   3      515.35      529.61     11.16 o 
   4   7   3       11.30        8.67      2.90 o 
   5   7   3       40.85       46.27      5.47 o 
   6   7   3      208.64      202.84      9.77 o 
   7   7   3       72.67       72.24      7.21 o 
  -9   8   3       34.30       21.06      6.01 o 
  -8   8   3        0.89        3.50      3.77 o 
  -7   8   3      132.44      137.01      7.83 o 
  -6   8   3      105.55      112.59      7.38 o 
  -5   8   3     2802.18     2704.94     40.71 o 
  -4   8   3       30.07       34.78      4.33 o 
  -3   8   3     3197.38     3223.78     55.28 o 
  -2   8   3      114.18      106.58      7.81 o 
  -1   8   3     2380.47     2366.41     37.07 o 
   0   8   3     1580.17     1495.43     23.18 o 
   1   8   3        2.98        0.99      1.88 o 
   2   8   3     6347.97     6710.60     77.17 o 
   3   8   3     2188.48     2232.83     29.67 o 
   4   8   3     1072.45     1115.34     27.00 o 
   5   8   3     2676.89     2722.38     47.35 o 
   6   8   3     1169.56     1246.21     29.71 o 
   7   8   3      899.91      876.40     29.13 o 
  -9   9   3       78.22       76.67      9.96 o 
  -8   9   3      228.85      213.62     11.67 o 
  -7   9   3      275.21      262.46     10.77 o 
  -6   9   3      761.57      748.52     18.20 o 
  -5   9   3      271.01      261.99     11.08 o 
  -4   9   3     3648.58     3563.25     55.23 o 
  -3   9   3      697.23      666.99     16.80 o 
  -2   9   3     1828.37     1882.01     31.36 o 
  -1   9   3     2435.10     2436.78     33.94 o 
   0   9   3     1350.93     1434.75     24.45 o 
   1   9   3     5482.47     5680.08     66.44 o 
   2   9   3      502.24      508.47     12.02 o 
   3   9   3     4095.73     4216.44     49.87 o 
   4   9   3      468.90      451.21     13.56 o 
   5   9   3      496.66      522.88     17.24 o 
   6   9   3     1265.77     1299.40     44.24 o 
  -9  10   3        5.53       11.33      5.32 o 
  -8  10   3       19.59       29.96      6.03 o 
  -7  10   3        7.63       12.95      4.65 o 
  -6  10   3       37.81       42.66      5.46 o 
  -5  10   3      303.91      286.68     11.58 o 
  -4  10   3      478.29      470.00     14.79 o 
  -3  10   3      465.04      418.53     13.40 o 
  -2  10   3     1100.51     1068.19     21.36 o 
  -1  10   3      549.27      547.16     14.31 o 
   0  10   3     2557.39     2563.80     54.96 o 
   1  10   3      142.97      145.73      6.16 o 
   2  10   3     2880.81     2881.73     42.43 o 
   3  10   3      183.29      178.45      8.18 o 
   4  10   3     2716.83     2772.90     43.98 o 
   5  10   3     1150.25     1161.94     29.35 o 
   6  10   3      244.93      256.11     15.04 o 
  -8  11   3      176.12      195.06     11.64 o 
  -7  11   3      108.12      139.92      9.85 o 
  -6  11   3      325.98      330.21     12.56 o 
  -5  11   3      995.32      987.71     22.03 o 
  -4  11   3      733.94      719.14     19.33 o 
  -3  11   3      233.08      222.45     10.29 o 
  -2  11   3      841.13      770.87     21.24 o 
  -1  11   3      888.11      894.48     20.68 o 
   0  11   3       89.56       88.24      7.64 o 
   1  11   3      296.85      252.91     11.00 o 
   2  11   3      147.44      138.02      7.30 o 
   3  11   3      128.62      123.45      7.52 o 
   4  11   3      276.15      267.67     11.97 o 
   5  11   3       30.99       25.79      6.41 o 
   6  11   3       54.10       44.32      7.93 o 
  -8  12   3        1.16        0.06      3.94 o 
  -7  12   3     1012.95     1098.27     28.52 o 
  -6  12   3     1098.88     1094.96     24.71 o 
  -5  12   3      857.74      857.61     34.06 o 
  -4  12   3      992.55      974.11     26.00 o 
  -3  12   3       35.08       33.49      7.27 o 
  -2  12   3     2968.54     2773.06     60.90 o 
  -1  12   3       68.76       56.87      6.89 o 
   0  12   3     1551.47     1562.34     34.22 o 
   1  12   3      272.56      241.64     10.68 o 
   2  12   3      720.55      740.23     21.27 o 
   3  12   3       98.10       80.85      7.60 o 
   4  12   3     1310.65     1365.60     31.34 o 
   5  12   3      187.36      187.57     12.78 o 
  -7  13   3        7.49       10.78      4.72 o 
  -6  13   3     1247.20     1218.75     27.06 o 
  -5  13   3      700.87      710.95     19.18 o 
  -4  13   3     1612.71     1528.40     36.40 o 
  -3  13   3     1980.52     1977.11     52.00 o 
  -2  13   3      566.22      594.70     23.54 o 
  -1  13   3     1130.71     1114.98     33.49 o 
   0  13   3        1.65       -3.22      3.22 o 
   1  13   3     1057.57     1066.31     27.66 o 
   2  13   3       55.95       70.46      7.26 o 
   3  13   3      387.36      396.79     14.64 o 
   4  13   3       26.35       33.59      6.82 o 
  -6  14   3       93.54       92.81      8.37 o 
  -5  14   3      160.52      157.73     10.36 o 
  -4  14   3      225.38      208.95     14.29 o 
  -3  14   3       96.99       94.77     12.07 o 
  -2  14   3        3.80       -3.90      4.97 o 
  -1  14   3        1.60       -0.98      4.21 o 
   0  14   3       19.76       29.12      7.00 o 
   1  14   3        0.82        3.29      3.99 o 
   2  14   3       67.52       75.83      7.52 o 
   3  14   3        0.01        1.61      4.14 o 
   4  14   3       25.68       20.68      6.29 o 
  -5  15   3       60.99       90.46      9.38 o 
  -4  15   3      219.51      198.89     13.00 o 
  -3  15   3      311.31      277.73     20.10 o 
  -2  15   3      115.41      107.57     12.54 o 
  -1  15   3      362.66      389.44     20.04 o 
   0  15   3      229.87      247.32     15.97 o 
   1  15   3      889.79      907.02     30.98 o 
   2  15   3        0.04       -4.30      5.46 o 
   3  15   3      405.51      467.91     31.32 o 
  -4  16   3       30.47       33.89      8.28 o 
  -3  16   3      182.50      177.79     14.42 o 
  -2  16   3      151.18      153.69     18.15 o 
  -1  16   3      833.97      809.52     39.95 o 
   0  16   3      416.33      419.24     28.33 o 
   1  16   3       40.75       43.68     12.04 o 
 -11   0   4       95.79       79.15     14.43 o 
 -10   0   4     1091.07     1089.08     44.62 o 
  -9   0   4     4281.47     4282.89     86.86 o 
  -8   0   4     2942.88     3030.38     53.51 o 
  -7   0   4     8653.30     8836.26    131.69 o 
  -6   0   4       80.55       69.31      5.95 o 
  -5   0   4     3723.13     3444.77     55.08 o 
  -4   0   4      204.76      148.97      8.38 o 
  -3   0   4     2339.51     2120.96     39.99 o 
  -2   0   4    15906.24    15627.21    218.04 o 
  -1   0   4     2008.57     2396.47     44.49 o 
   0   0   4     2400.60     2145.60     34.94 o 
   1   0   4     1370.93     1326.09     52.07 o 
   2   0   4     7633.83     7424.43    109.26 o 
   3   0   4     2070.04     2082.47     67.50 o 
   4   0   4      592.02      601.31     28.28 o 
   5   0   4      109.09      125.52     10.68 o 
   6   0   4     1429.68     1346.57     38.98 o 
   7   0   4       67.67       99.66     11.89 o 
 -11   1   4      216.13      198.41     13.48 o 
 -10   1   4       71.26       83.46      9.97 o 
  -9   1   4      892.75      900.80     23.90 o 
  -8   1   4      675.70      675.02     13.29 o 
  -7   1   4       57.58       67.56      4.40 o 
  -6   1   4     4253.02     4373.14     49.04 o 
  -5   1   4       46.30       34.05      2.94 o 
  -4   1   4     2954.48     2954.51     33.37 o 
  -3   1   4     3398.10     3332.55     36.35 o 
  -2   1   4       18.03       42.14      4.24 o 
  -1   1   4     6580.32     6342.44     74.87 o 
   0   1   4     2446.64     2658.59     29.76 o 
   1   1   4     3047.69     2904.40     33.29 o 
   2   1   4     1148.78     1119.53     16.70 o 
   3   1   4      238.98      235.16      6.07 o 
   4   1   4      889.58      871.35     18.74 o 
   5   1   4       43.32       40.93      5.18 o 
   6   1   4       84.63       87.23      7.30 o 
   7   1   4        2.20        2.18      3.14 o 
 -11   2   4       65.20       62.87      9.93 o 
 -10   2   4        1.48        6.46      3.91 o 
  -9   2   4       55.38       66.61      7.44 o 
  -8   2   4       38.38       35.76      4.62 o 
  -7   2   4      516.50      512.30     11.36 o 
  -6   2   4       38.01       40.40      4.41 o 
  -5   2   4      382.05      372.44      7.84 o 
  -4   2   4      570.65      600.00     10.66 o 
  -3   2   4      178.09      139.70      4.40 o 
  -2   2   4     1974.31     2121.09     25.83 o 
  -1   2   4      882.28      914.01     14.87 o 
   0   2   4        0.95        2.43      1.37 o 
   1   2   4      842.25      789.39     11.99 o 
   2   2   4       38.19       50.29      3.21 o 
   3   2   4      219.44      226.75      6.12 o 
   4   2   4      934.40      857.44     18.59 o 
   5   2   4      114.54      103.36      7.34 o 
   6   2   4     1651.74     1578.96     30.63 o 
   7   2   4      172.43      147.36      9.32 o 
 -10   3   4      622.37      631.79     20.12 o 
  -9   3   4      167.05      166.05      9.90 o 
  -8   3   4       18.73       21.09      5.15 o 
  -7   3   4      164.24      172.16      9.15 o 
  -6   3   4     1918.84     1961.88     25.43 o 
  -5   3   4      342.90      302.19      6.87 o 
  -4   3   4      635.94      616.85     10.08 o 
  -3   3   4     1348.07     1374.10     17.52 o 
  -2   3   4     7821.56     8549.60     86.68 o 
  -1   3   4     2426.64     2604.19     34.17 o 
   0   3   4     2536.91     2646.10     32.20 o 
   1   3   4     6533.82     6726.01     70.32 o 
   2   3   4      446.03      452.92      9.00 o 
   3   3   4     5385.42     5446.45     59.49 o 
   4   3   4        3.87        0.22      2.80 o 
   5   3   4     3346.59     3403.56     51.15 o 
   6   3   4     1272.45     1183.98     25.57 o 
   7   3   4      860.76      873.12     22.32 o 
 -10   4   4        5.34        6.17      3.91 o 
  -9   4   4     2599.33     2577.61     47.26 o 
  -8   4   4      417.47      380.63     12.10 o 
  -7   4   4     2833.86     2924.07     39.52 o 
  -6   4   4      765.44      799.10     16.14 o 
  -5   4   4     3689.83     3729.90     45.87 o 
  -4   4   4     1388.21     1469.25     22.34 o 
  -3   4   4     1138.95     1107.68     15.92 o 
  -2   4   4     6383.04     7081.17     77.91 o 
  -1   4   4     1510.22     1479.59     21.89 o 
   0   4   4     1801.55     1686.00     22.54 o 
   1   4   4      971.52      930.98     14.97 o 
   2   4   4    11653.43    12030.19    122.54 o 
   3   4   4      562.91      558.18     10.88 o 
   4   4   4     4194.17     4274.62     59.72 o 
   5   4   4       73.75       71.66      6.62 o 
   6   4   4     1909.33     1993.04     39.38 o 
   7   4   4      490.62      477.18     19.29 o 
 -10   5   4      240.00      243.05     14.41 o 
  -9   5   4      186.88      184.82     10.35 o 
  -8   5   4      453.20      461.73     13.63 o 
  -7   5   4       19.55       14.18      3.28 o 
  -6   5   4       10.56        9.70      2.84 o 
  -5   5   4       29.08       31.89      3.46 o 
  -4   5   4      538.31      516.10     10.62 o 
  -3   5   4       35.65       32.66      2.30 o 
  -2   5   4       37.80       51.01      3.19 o 
  -1   5   4       60.90       51.09      3.68 o 
   0   5   4       52.05       41.91      3.23 o 
   1   5   4       52.57       56.44      3.77 o 
   2   5   4      365.15      367.44      8.48 o 
   3   5   4       30.69       32.70      3.88 o 
   4   5   4       29.75       28.83      4.58 o 
   5   5   4      573.27      582.01     17.46 o 
   6   5   4        7.91       11.65      4.10 o 
   7   5   4      517.25      530.38     20.38 o 
 -10   6   4      234.08      229.19     22.03 o 
  -9   6   4      267.95      248.83     14.05 o 
  -8   6   4        0.63        1.08      2.59 o 
  -7   6   4      215.17      215.67      8.06 o 
  -6   6   4      232.84      208.11      7.62 o 
  -5   6   4     2253.70     2362.66     32.26 o 
  -4   6   4     1103.51     1026.50     16.90 o 
  -3   6   4      316.06      296.68      6.70 o 
  -2   6   4     3258.85     3457.29     44.59 o 
  -1   6   4       19.10       11.92      2.39 o 
   0   6   4     1617.04     1484.72     21.26 o 
   1   6   4       13.53       14.15      2.54 o 
   2   6   4     1786.70     1851.87     24.90 o 
   3   6   4      207.84      203.47     11.67 o 
   4   6   4       33.04       29.78      6.88 o 
   5   6   4      687.97      712.66     23.85 o 
   6   6   4       23.39       23.67      5.43 o 
   7   6   4       50.33       44.32      7.06 o 
 -10   7   4      634.95      630.99     24.48 o 
  -9   7   4      623.04      652.00     23.63 o 
  -8   7   4      636.40      686.36     20.00 o 
  -7   7   4      382.29      372.36     14.43 o 
  -6   7   4     2830.96     2744.73     41.59 o 
  -5   7   4      475.01      472.10     11.05 o 
  -4   7   4     3708.60     3796.61     46.97 o 
  -3   7   4     1895.22     1833.25     24.59 o 
  -2   7   4    10966.45    11505.06    151.70 o 
  -1   7   4     4395.75     4492.01     56.76 o 
   0   7   4     2575.66     2719.84     34.83 o 
   1   7   4     3574.29     3732.25     45.97 o 
   2   7   4      109.71      104.39      5.39 o 
   3   7   4     1156.80     1139.38     20.29 o 
   4   7   4      802.19      811.72     18.96 o 
   5   7   4     2055.49     2027.89     37.20 o 
   6   7   4      985.73     1013.00     23.97 o 
  -9   8   4      294.12      329.34     16.82 o 
  -8   8   4      167.74      175.99     10.37 o 
  -7   8   4      670.10      696.34     17.60 o 
  -6   8   4        1.19        3.04      3.19 o 
  -5   8   4     2502.67     2510.86     41.16 o 
  -4   8   4       82.48       75.87      6.08 o 
  -3   8   4      830.03      849.99     16.11 o 
  -2   8   4       10.62       10.21      2.49 o 
  -1   8   4     4162.55     4324.66     55.42 o 
   0   8   4     2105.53     2168.00     29.53 o 
   1   8   4       20.71       19.68      3.31 o 
   2   8   4      654.39      667.13     13.90 o 
   3   8   4      377.50      367.62     12.98 o 
   4   8   4      998.99      988.41     19.50 o 
   5   8   4      466.14      473.19     15.67 o 
   6   8   4      320.67      317.01     14.18 o 
  -9   9   4       65.48       67.96      9.34 o 
  -8   9   4        0.35        4.72      4.14 o 
  -7   9   4       50.32       37.11      5.31 o 
  -6   9   4        4.81        2.19      3.15 o 
  -5   9   4       23.68       30.17      4.67 o 
  -4   9   4       57.41       59.33      6.57 o 
  -3   9   4      384.84      360.36     12.22 o 
  -2   9   4       52.43       50.04      4.66 o 
  -1   9   4       15.44       22.21      3.05 o 
   0   9   4        0.35        0.34      2.34 o 
   1   9   4       10.26       13.75      2.93 o 
   2   9   4        0.09       -2.18      2.18 o 
   3   9   4        9.63       11.04      3.04 o 
   4   9   4       50.41       51.69      5.12 o 
   5   9   4      354.19      373.04     15.05 o 
   6   9   4       94.74      121.95      9.75 o 
  -9  10   4      348.03      313.17     16.96 o 
  -8  10   4       58.28       55.29      7.44 o 
  -7  10   4     1462.12     1434.31     28.84 o 
  -6  10   4        7.36        5.10      3.40 o 
  -5  10   4     1614.96     1563.69     28.86 o 
  -4  10   4       70.49       67.32      7.04 o 
  -3  10   4      755.26      728.94     19.12 o 
  -2  10   4      605.46      592.71     17.98 o 
  -1  10   4      576.65      576.61     16.62 o 
   0  10   4      421.44      445.95     11.72 o 
   1  10   4       98.02      103.08      6.59 o 
   2  10   4     2139.15     2206.35     32.25 o 
   3  10   4      263.92      265.44     10.53 o 
   4  10   4      358.30      387.29     13.21 o 
   5  10   4        1.77        1.86      3.81 o 
  -8  11   4      607.75      602.04     20.49 o 
  -7  11   4       31.54       34.25      5.50 o 
  -6  11   4     1799.67     1734.05     32.38 o 
  -5  11   4        5.95        8.93      3.68 o 
  -4  11   4     3266.92     3258.06     73.55 o 
  -3  11   4     2889.76     2867.86     48.11 o 
  -2  11   4     2778.42     2738.48     58.09 o 
  -1  11   4     1444.38     1469.64     33.89 o 
   0  11   4     1029.25     1052.89     26.25 o 
   1  11   4     1910.30     1931.09     35.67 o 
   2  11   4      124.75      123.66      7.18 o 
   3  11   4     1837.63     1857.09     36.20 o 
   4  11   4       29.06       36.86      5.53 o 
   5  11   4      149.67      154.82     12.27 o 
  -8  12   4       41.23       39.04      7.13 o 
  -7  12   4       11.46       13.93      4.51 o 
  -6  12   4      110.23      110.86      8.60 o 
  -5  12   4      139.23      147.29      8.76 o 
  -4  12   4      174.76      168.33      9.81 o 
  -3  12   4       90.20       95.03      8.03 o 
  -2  12   4       29.09       40.21      6.09 o 
  -1  12   4      225.05      195.41     13.06 o 
   0  12   4      792.76      817.48     24.29 o 
   1  12   4       25.92       18.21      5.33 o 
   2  12   4       12.04       11.67      4.20 o 
   3  12   4       85.34       84.42      8.28 o 
   4  12   4      137.15      146.59     10.11 o 
  -7  13   4      112.26      119.59      9.29 o 
  -6  13   4      101.28      102.90      8.72 o 
  -5  13   4        1.99        2.32      3.39 o 
  -4  13   4      330.85      309.59     13.35 o 
  -3  13   4      185.22      172.40     13.36 o 
  -2  13   4       86.17       94.89     10.67 o 
  -1  13   4       32.77       23.65      6.85 o 
   0  13   4      248.68      235.78     12.30 o 
   1  13   4      207.53      198.30     11.77 o 
   2  13   4      423.09      408.97     16.46 o 
   3  13   4      305.68      330.13     20.18 o 
   4  13   4        7.98        5.99      4.99 o 
  -6  14   4      165.47      165.16      9.81 o 
  -5  14   4      459.57      446.00     18.44 o 
  -4  14   4      136.04      126.69     10.99 o 
  -3  14   4      191.80      171.58     13.86 o 
  -2  14   4      534.14      491.14     22.46 o 
  -1  14   4      404.85      418.98     20.38 o 
   0  14   4      730.50      722.13     26.99 o 
   1  14   4       59.28       69.15      8.34 o 
   2  14   4     1122.52     1239.39     29.03 o 
   3  14   4        8.54       15.52      6.37 o 
  -5  15   4        0.61        3.46      3.97 o 
  -4  15   4      243.10      242.81     16.53 o 
  -3  15   4       76.62       75.25     11.21 o 
  -2  15   4      123.47      111.22     12.83 o 
  -1  15   4      270.30      220.73     15.33 o 
   0  15   4        4.25       10.12      6.27 o 
   1  15   4      653.49      622.01     25.86 o 
   2  15   4       10.61       19.98      6.51 o 
  -4  16   4       66.55       72.12     11.05 o 
  -3  16   4       13.91        6.92      5.98 o 
  -2  16   4       89.07       71.71     10.99 o 
  -1  16   4        4.69       18.12      6.36 o 
   0  16   4      217.33      235.50     21.43 o 
 -11   1   5      469.89      502.26     21.26 o 
 -10   1   5      835.68      853.13     26.96 o 
  -9   1   5      923.67      962.17     23.87 o 
  -8   1   5      711.78      728.03     15.43 o 
  -7   1   5      155.33      163.61      6.12 o 
  -6   1   5     5515.95     5683.96     61.95 o 
  -5   1   5      479.35      581.15     10.50 o 
  -4   1   5     6772.38     6993.68     72.94 o 
  -3   1   5     1529.91     1466.31     33.39 o 
  -2   1   5     6131.60     6305.38     75.65 o 
  -1   1   5     2837.47     2917.79     42.15 o 
   0   1   5     1410.91     1405.08     19.93 o 
   1   1   5     3751.90     3860.26     43.18 o 
   2   1   5       23.52       22.80      2.71 o 
   3   1   5     1196.79     1178.19     27.53 o 
   4   1   5        2.36        5.41      3.21 o 
   5   1   5     1911.33     1891.80     34.12 o 
   6   1   5      181.78      168.71      9.46 o 
   7   1   5      271.28      281.89     15.59 o 
 -11   2   5      514.69      509.69     21.39 o 
 -10   2   5      398.29      444.86     23.66 o 
  -9   2   5     1958.43     1960.79     38.23 o 
  -8   2   5        5.70        6.58      2.96 o 
  -7   2   5     5209.30     5261.56     63.65 o 
  -6   2   5      282.73      302.43      7.67 o 
  -5   2   5     5192.92     5087.67     55.36 o 
  -4   2   5     2514.82     2540.30     29.90 o 
  -3   2   5     3944.46     4049.42     44.11 o 
  -2   2   5     2592.78     2699.72     36.11 o 
  -1   2   5     2750.85     2706.07     36.38 o 
   0   2   5     2031.79     1964.94     24.03 o 
   1   2   5      532.44      534.74      9.93 o 
   2   2   5     3062.51     3048.79     37.20 o 
   3   2   5       78.86       79.75      7.57 o 
   4   2   5     1960.84     2021.69     37.31 o 
   5   2   5       46.27       40.79      6.06 o 
   6   2   5     1504.49     1477.44     30.33 o 
   7   2   5      180.26      189.19     11.35 o 
 -11   3   5       42.23       47.64      7.66 o 
 -10   3   5      105.09      104.37      9.45 o 
  -9   3   5        5.03        1.16      3.39 o 
  -8   3   5      234.61      245.16      8.73 o 
  -7   3   5       69.53       66.12      5.29 o 
  -6   3   5     1809.94     1785.55     26.25 o 
  -5   3   5      966.73      937.37     14.83 o 
  -4   3   5     3460.09     3666.90     41.03 o 
  -3   3   5      325.52      314.35      7.07 o 
  -2   3   5      661.71      663.15     11.06 o 
  -1   3   5      761.46      894.87     15.82 o 
   0   3   5       74.97       73.40      3.64 o 
   1   3   5     1050.78     1116.82     17.34 o 
   2   3   5      295.76      288.17     12.06 o 
   3   3   5      164.58      170.62      6.77 o 
   4   3   5        9.57        8.34      3.39 o 
   5   3   5       53.85       65.11      6.51 o 
   6   3   5        5.61        7.74      3.80 o 
 -10   4   5        2.69        2.52      3.47 o 
  -9   4   5       37.52       36.89      5.73 o 
  -8   4   5      495.21      517.84     13.10 o 
  -7   4   5      577.39      524.97     12.60 o 
  -6   4   5       22.25       28.38      3.74 o 
  -5   4   5       26.00       20.67      2.94 o 
  -4   4   5      221.82      200.70      5.44 o 
  -3   4   5     4321.64     4522.09     56.92 o 
  -2   4   5      117.47      115.01      6.11 o 
  -1   4   5      576.38      536.38     11.54 o 
   0   4   5      389.64      331.82      7.86 o 
   1   4   5     2910.62     2884.18     37.09 o 
   2   4   5     3046.45     3089.31     37.15 o 
   3   4   5      443.39      433.88     11.09 o 
   4   4   5      247.33      235.08     12.65 o 
   5   4   5       68.30       67.95      8.32 o 
   6   4   5      169.18      173.06     10.67 o 
 -10   5   5      179.64      176.66     12.37 o 
  -9   5   5       13.70       14.78      4.31 o 
  -8   5   5      360.08      354.20     10.78 o 
  -7   5   5      156.49      133.05      6.51 o 
  -6   5   5     4908.34     4968.08     60.52 o 
  -5   5   5        7.98        5.58      2.37 o 
  -4   5   5     3897.00     3894.83     54.30 o 
  -3   5   5     2408.16     2491.27     36.07 o 
  -2   5   5     9182.80     9276.75    109.30 o 
  -1   5   5     3940.21     3799.50     54.28 o 
   0   5   5      929.55      900.54     15.15 o 
   1   5   5     8534.31     9061.97     94.77 o 
   2   5   5        4.53        2.58      2.16 o 
   3   5   5     2867.27     2892.59     39.62 o 
   4   5   5     1296.13     1258.76     25.51 o 
   5   5   5     1049.58     1135.22     28.73 o 
   6   5   5      474.38      463.57     20.19 o 
 -10   6   5      403.09      393.21     18.31 o 
  -9   6   5      450.00      479.08     16.77 o 
  -8   6   5      590.58      548.16     15.37 o 
  -7   6   5      892.34      859.45     18.48 o 
  -6   6   5      111.79      103.65      5.79 o 
  -5   6   5     1098.40     1014.02     17.74 o 
  -4   6   5        1.94        2.96      2.04 o 
  -3   6   5     1134.78     1117.07     17.58 o 
  -2   6   5     5211.73     5541.39     68.78 o 
  -1   6   5     1209.81     1172.55     20.01 o 
   0   6   5     5130.21     5289.59     61.83 o 
   1   6   5      463.52      466.74     10.72 o 
   2   6   5     4534.64     4684.99     53.71 o 
   3   6   5       69.23       71.56      5.68 o 
   4   6   5     2670.55     2772.34     44.15 o 
   5   6   5      998.92     1008.11     25.79 o 
   6   6   5      495.50      506.79     19.49 o 
 -10   7   5      118.55      128.83     12.05 o 
  -9   7   5      244.37      215.02     13.49 o 
  -8   7   5       11.05       11.70      3.89 o 
  -7   7   5      296.14      322.70     11.35 o 
  -6   7   5       12.82       13.52      3.51 o 
  -5   7   5      803.04      786.75     15.30 o 
  -4   7   5      704.06      660.05     21.12 o 
  -3   7   5       71.37       80.94      5.18 o 
  -2   7   5     1220.41     1189.93     24.40 o 
  -1   7   5      980.11      924.32     17.38 o 
   0   7   5       27.01       27.44      3.42 o 
   1   7   5      905.69      898.97     16.45 o 
   2   7   5       34.79       38.25      3.85 o 
   3   7   5     1476.02     1486.03     25.08 o 
   4   7   5      526.00      503.05     14.95 o 
   5   7   5       60.45       64.36      7.49 o 
   6   7   5      223.12      214.76     11.96 o 
 -10   8   5      546.39      577.05     46.25 o 
  -9   8   5     1242.32     1211.29     29.70 o 
  -8   8   5       56.85       50.98      6.08 o 
  -7   8   5      464.53      465.65     14.21 o 
  -6   8   5      312.83      290.68     10.75 o 
  -5   8   5       80.88       73.63      6.36 o 
  -4   8   5        1.95        3.93      2.85 o 
  -3   8   5      200.87      182.71      7.15 o 
  -2   8   5      717.21      746.35     22.66 o 
  -1   8   5      121.86      126.09      6.10 o 
   0   8   5        8.95       11.54      3.00 o 
   1   8   5      717.84      695.48     14.32 o 
   2   8   5       70.81       73.85      5.12 o 
   3   8   5     1203.98     1158.32     21.60 o 
   4   8   5      377.37      394.39     14.85 o 
   5   8   5      124.46      123.87      9.36 o 
  -9   9   5      111.33      124.16     10.04 o 
  -8   9   5     1307.01     1309.98     27.38 o 
  -7   9   5      275.71      266.54     14.59 o 
  -6   9   5     1040.36     1048.60     35.58 o 
  -5   9   5      100.52      113.25      7.26 o 
  -4   9   5      157.86      161.00      9.49 o 
  -3   9   5     1049.09     1050.98     27.64 o 
  -2   9   5      719.65      720.48     17.09 o 
  -1   9   5      488.36      505.74     12.54 o 
   0   9   5        4.90        3.28      3.00 o 
   1   9   5      526.68      561.01     14.01 o 
   2   9   5      388.09      383.09     10.88 o 
   3   9   5     1128.47     1181.56     24.17 o 
   4   9   5        0.24        0.64      3.04 o 
   5   9   5     1236.65     1209.07     44.97 o 
  -9  10   5      511.08      564.09     20.25 o 
  -8  10   5        3.02        9.85      3.95 o 
  -7  10   5      574.69      548.65     18.13 o 
  -6  10   5      353.60      331.23     12.26 o 
  -5  10   5      150.58      165.32      9.11 o 
  -4  10   5      950.90      957.87     22.90 o 
  -3  10   5       10.66       10.28      3.92 o 
  -2  10   5      134.18      138.95     14.04 o 
  -1  10   5       17.19       20.89      4.11 o 
   0  10   5        8.75       12.65      3.25 o 
   1  10   5      122.60      115.28      6.18 o 
   2  10   5        3.78        6.70      2.93 o 
   3  10   5      715.41      765.61     21.21 o 
   4  10   5       25.78       24.83      7.64 o 
   5  10   5      245.37      258.75     18.86 o 
  -8  11   5       23.14       25.70      4.99 o 
  -7  11   5      275.75      241.45     12.17 o 
  -6  11   5      604.37      555.34     16.41 o 
  -5  11   5       81.64       88.62      7.45 o 
  -4  11   5     2577.13     2437.76     43.66 o 
  -3  11   5       34.54       40.68      6.47 o 
  -2  11   5     1829.80     1753.32     37.52 o 
  -1  11   5       73.31      103.54      9.08 o 
   0  11   5       19.57       29.86      4.80 o 
   1  11   5     2228.36     2217.24     40.10 o 
   2  11   5      216.88      240.02     12.46 o 
   3  11   5      330.23      360.18     14.43 o 
   4  11   5      344.95      339.78     18.84 o 
  -8  12   5      108.35      127.28     10.48 o 
  -7  12   5      525.09      472.93     17.21 o 
  -6  12   5      260.34      252.25     12.65 o 
  -5  12   5     2217.29     2142.12     41.40 o 
  -4  12   5      384.71      402.59     19.53 o 
  -3  12   5     1376.25     1313.27     32.12 o 
  -2  12   5      329.82      327.50     22.02 o 
  -1  12   5     2243.53     2187.63     52.91 o 
   0  12   5     2534.63     2692.02     52.33 o 
   1  12   5      103.99       98.46      9.51 o 
   2  12   5     2296.75     2461.59     49.88 o 
   3  12   5       46.88       57.99      8.18 o 
  -7  13   5        0.36        8.72      4.22 o 
  -6  13   5      543.28      567.17     17.52 o 
  -5  13   5      146.56      154.52      9.23 o 
  -4  13   5      953.63      929.37     24.34 o 
  -3  13   5      524.86      465.05     21.69 o 
  -2  13   5     1335.93     1315.66     38.82 o 
  -1  13   5     1701.41     1639.29     59.97 o 
   0  13   5      498.70      509.34     22.51 o 
   1  13   5     2071.28     2085.70     44.98 o 
   2  13   5       12.03       22.07      5.38 o 
   3  13   5     1637.05     1763.17     42.69 o 
  -6  14   5       78.45      103.55      9.07 o 
  -5  14   5      243.18      231.95     12.45 o 
  -4  14   5       27.36       25.60      7.47 o 
  -3  14   5      472.54      443.23     21.95 o 
  -2  14   5        8.33       12.25      6.02 o 
  -1  14   5      130.26      143.90     15.30 o 
   0  14   5      298.46      319.53     18.28 o 
   1  14   5        8.06        5.00      6.03 o 
   2  14   5      286.16      293.85     17.62 o 
  -5  15   5       21.59       26.40      6.02 o 
  -4  15   5       87.00       84.20     11.94 o 
  -3  15   5      151.02      167.97     14.21 o 
  -2  15   5        4.67        6.58      5.44 o 
  -1  15   5      118.43      128.77     13.47 o 
   0  15   5       98.45       87.86     11.42 o 
   1  15   5       11.86       19.42      7.26 o 
 -11   0   6      345.19      420.99     30.70 o 
 -10   0   6      330.28      342.01     22.96 o 
  -9   0   6      252.71      255.76     14.43 o 
  -8   0   6      149.36      139.08     12.87 o 
  -7   0   6      820.16      795.72     20.45 o 
  -6   0   6      730.72      707.94     21.72 o 
  -5   0   6      105.81      102.17      6.21 o 
  -4   0   6      134.58      136.97      6.46 o 
  -3   0   6     5136.51     5441.95    168.70 o 
  -2   0   6     2770.42     2959.19     56.71 o 
  -1   0   6     6804.75     6836.05    117.74 o 
   0   0   6     3046.03     3154.93     53.92 o 
   1   0   6     6130.83     6372.82     96.99 o 
   2   0   6     4748.36     4841.27     95.90 o 
   3   0   6      782.57      812.14     25.87 o 
   4   0   6     4816.71     4755.67    137.10 o 
   5   0   6      452.95      447.13     78.77 o 
   6   0   6     1097.99     1110.55     45.98 o 
 -11   1   6        5.07        3.30      4.20 o 
 -10   1   6      342.53      337.68     21.25 o 
  -9   1   6        7.09        3.65      3.15 o 
  -8   1   6        5.05        4.82      2.69 o 
  -7   1   6      323.76      306.46      8.38 o 
  -6   1   6       56.55       56.15      4.03 o 
  -5   1   6      204.54      202.77      6.03 o 
  -4   1   6     1052.17     1097.83     15.85 o 
  -3   1   6      930.42      985.63     21.14 o 
  -2   1   6     7989.23     8258.29     98.66 o 
  -1   1   6        4.85        5.07      1.84 o 
   0   1   6     3545.51     3634.62     44.43 o 
   1   1   6     1635.89     1688.05     26.91 o 
   2   1   6     2680.56     2719.03     49.54 o 
   3   1   6     2582.73     2546.43     44.21 o 
   4   1   6       34.59       47.85      6.94 o 
   5   1   6     1907.02     1881.27     43.71 o 
   6   1   6      102.96       97.29     10.74 o 
 -11   2   6        3.26        9.08      4.70 o 
 -10   2   6      378.40      394.70     31.37 o 
  -9   2   6      287.74      283.64      9.87 o 
  -8   2   6       22.88       35.49      4.27 o 
  -7   2   6     1508.52     1470.36     32.74 o 
  -6   2   6        0.02       -1.42      1.88 o 
  -5   2   6     1070.13     1040.23     16.89 o 
  -4   2   6     2063.48     2158.84     30.51 o 
  -3   2   6       29.03       25.41      2.69 o 
  -2   2   6     4117.29     4415.70     56.42 o 
  -1   2   6     1107.18     1098.34     19.23 o 
   0   2   6     1138.42     1053.59     17.22 o 
   1   2   6      853.39      826.50     15.14 o 
   2   2   6     1015.63     1038.27     22.20 o 
   3   2   6      240.96      226.90     10.48 o 
   4   2   6       39.12       37.91      5.74 o 
   5   2   6       25.17       36.04      6.81 o 
   6   2   6      121.68      116.43     15.16 o 
 -11   3   6      657.04      637.38     23.98 o 
 -10   3   6      923.17      975.44     34.74 o 
  -9   3   6      732.55      782.26     17.40 o 
  -8   3   6     2665.04     2709.44     38.55 o 
  -7   3   6       18.10       14.72      3.28 o 
  -6   3   6     4784.88     4849.45     60.33 o 
  -5   3   6      332.98      330.38      9.19 o 
  -4   3   6     4551.11     4587.90     53.92 o 
  -3   3   6     3280.63     3287.66     37.50 o 
  -2   3   6      422.63      355.57      9.59 o 
  -1   3   6     1623.61     1474.78     23.87 o 
   0   3   6       40.64       47.52      4.02 o 
   1   3   6     4271.30     4225.96     51.77 o 
   2   3   6      851.57      809.77     15.50 o 
   3   3   6      222.98      235.83     10.66 o 
   4   3   6      325.28      317.65     13.17 o 
   5   3   6      912.92      882.77     24.22 o 
   6   3   6       27.67       25.71      6.06 o 
 -10   4   6     1128.15     1212.87     29.39 o 
  -9   4   6      462.71      496.83     13.55 o 
  -8   4   6      854.52      861.68     17.87 o 
  -7   4   6     3878.97     4022.58     51.72 o 
  -6   4   6      138.05      137.08      6.18 o 
  -5   4   6     3216.07     3267.23     41.89 o 
  -4   4   6     1730.85     1808.54     23.55 o 
  -3   4   6     4678.69     4862.96     60.71 o 
  -2   4   6     3107.55     2983.25     40.93 o 
  -1   4   6      530.86      471.57     11.53 o 
   0   4   6     3915.12     4038.79     49.63 o 
   1   4   6        2.54        2.43      2.41 o 
   2   4   6      182.55      170.46      7.28 o 
   3   4   6      458.81      441.33     14.89 o 
   4   4   6      397.57      413.00     24.21 o 
   5   4   6      253.87      262.13     14.11 o 
 -10   5   6       38.12       38.83      7.17 o 
  -9   5   6      141.43      142.92      7.52 o 
  -8   5   6      362.23      363.93     11.32 o 
  -7   5   6      110.14      102.61      6.13 o 
  -6   5   6     1414.51     1418.60     23.08 o 
  -5   5   6      138.48      140.64      6.09 o 
  -4   5   6     1116.96     1134.14     18.58 o 
  -3   5   6     2003.96     2088.70     26.39 o 
  -2   5   6     2282.49     2344.96     47.48 o 
  -1   5   6     3029.21     3006.61     41.84 o 
   0   5   6        8.59       12.21      3.10 o 
   1   5   6     1394.60     1398.72     22.60 o 
   2   5   6       55.56       63.37      6.57 o 
   3   5   6      695.49      694.37     19.30 o 
   4   5   6       54.54       61.19      7.20 o 
   5   5   6      201.03      202.28     17.84 o 
 -10   6   6        7.55        9.89      5.03 o 
  -9   6   6      113.88      110.32     10.55 o 
  -8   6   6      112.21      117.90      7.66 o 
  -7   6   6      358.46      331.10     10.17 o 
  -6   6   6       16.84       16.06      3.20 o 
  -5   6   6       18.87       21.89      3.36 o 
  -4   6   6      135.36      130.62      5.73 o 
  -3   6   6     1282.04     1331.83     27.56 o 
  -2   6   6      452.59      421.66     10.96 o 
  -1   6   6      299.03      291.22     12.41 o 
   0   6   6       18.70       21.11      3.62 o 
   1   6   6      452.20      447.34     17.53 o 
   2   6   6      237.29      238.96     10.91 o 
   3   6   6      268.44      254.70     11.96 o 
   4   6   6      595.17      613.42     19.13 o 
   5   6   6        0.23        0.33      3.48 o 
 -10   7   6      400.15      383.80     28.98 o 
  -9   7   6       26.73       31.75      5.88 o 
  -8   7   6     1015.98     1060.58     23.36 o 
  -7   7   6       52.33       49.76      6.02 o 
  -6   7   6     2163.34     2088.41     34.45 o 
  -5   7   6      814.90      816.48     16.02 o 
  -4   7   6      995.92      947.90     24.05 o 
  -3   7   6      650.36      671.46     13.70 o 
  -2   7   6      453.00      451.56     13.85 o 
  -1   7   6      126.64      131.16      7.33 o 
   0   7   6     1339.56     1330.77     23.82 o 
   1   7   6     3445.91     3635.62     51.10 o 
   2   7   6      544.39      531.84     13.14 o 
   3   7   6     2100.55     2184.34     41.31 o 
   4   7   6      114.80      124.28     10.16 o 
   5   7   6     1622.78     1630.44     46.49 o 
  -9   8   6     1025.29      993.77     26.51 o 
  -8   8   6        3.69        0.23      3.14 o 
  -7   8   6      759.66      721.51     18.65 o 
  -6   8   6       20.97       15.51      3.86 o 
  -5   8   6     2275.82     2269.99     36.56 o 
  -4   8   6      928.75      949.33     22.73 o 
  -3   8   6     1250.70     1273.25     25.32 o 
  -2   8   6      110.46      122.93      6.28 o 
  -1   8   6      684.75      673.70     15.36 o 
   0   8   6      561.03      530.48     13.66 o 
   1   8   6      955.96      970.59     20.23 o 
   2   8   6     1350.53     1345.98     23.81 o 
   3   8   6      184.94      203.80     10.59 o 
   4   8   6     1019.76     1077.79     27.33 o 
  -9   9   6       23.64       20.56      5.09 o 
  -8   9   6        0.82       -1.71      3.11 o 
  -7   9   6        6.68        9.18      3.89 o 
  -6   9   6       98.07       99.27      7.58 o 
  -5   9   6        0.15       -0.47      2.69 o 
  -4   9   6       38.51       33.36      4.61 o 
  -3   9   6      445.92      413.86     17.45 o 
  -2   9   6       29.92       24.54      5.57 o 
  -1   9   6       16.06       21.16      4.37 o 
   0   9   6       17.02       14.52      3.24 o 
   1   9   6      121.85      114.52      7.23 o 
   2   9   6        5.93        7.73      3.40 o 
   3   9   6       63.03       70.30      7.52 o 
   4   9   6       14.40        8.74      3.83 o 
  -9  10   6      415.47      432.57     17.45 o 
  -8  10   6      296.29      297.55     12.40 o 
  -7  10   6      947.17      942.49     22.44 o 
  -6  10   6        0.06       -0.64      3.11 o 
  -5  10   6     1625.00     1639.25     32.01 o 
  -4  10   6      631.39      596.81     15.84 o 
  -3  10   6     3244.82     3144.92     57.91 o 
  -2  10   6      645.76      644.44     20.25 o 
  -1  10   6     1229.97     1168.28     25.17 o 
   0  10   6     1401.20     1427.80     31.40 o 
   1  10   6      826.29      810.62     18.88 o 
   2  10   6      923.79      963.70     21.81 o 
   3  10   6        4.26       18.22      5.23 o 
   4  10   6     1184.41     1152.88     33.27 o 
  -8  11   6      776.90      821.83     21.79 o 
  -7  11   6        6.80        4.02      3.70 o 
  -6  11   6     1300.95     1312.85     31.89 o 
  -5  11   6        2.69        1.84      3.37 o 
  -4  11   6      877.90      881.46     22.95 o 
  -3  11   6       27.60       13.07      5.20 o 
  -2  11   6     2046.37     2055.55     43.04 o 
  -1  11   6      689.52      633.26     20.44 o 
   0  11   6      310.68      349.47     13.22 o 
   1  11   6      668.19      712.02     22.56 o 
   2  11   6      160.52      166.98      9.83 o 
   3  11   6      649.59      690.25     24.84 o 
  -7  12   6      183.91      196.19     10.46 o 
  -6  12   6       32.77       45.72      6.04 o 
  -5  12   6       99.94       97.59      7.98 o 
  -4  12   6       53.20       66.79      8.46 o 
  -3  12   6       13.25       12.08      4.81 o 
  -2  12   6       50.08       52.26      7.45 o 
  -1  12   6        8.13        9.39      6.25 o 
   0  12   6        7.93        6.00      5.51 o 
   1  12   6       21.92       28.93      6.28 o 
   2  12   6      186.97      178.33     12.23 o 
  -7  13   6       36.46       38.25      6.10 o 
  -6  13   6      788.23      778.83     21.14 o 
  -5  13   6       91.03      100.54     10.13 o 
  -4  13   6      565.40      561.30     27.50 o 
  -3  13   6       86.26       93.71     12.09 o 
  -2  13   6      814.50      826.37     30.41 o 
  -1  13   6      354.29      379.60     19.98 o 
   0  13   6       16.36        8.37      5.88 o 
   1  13   6      285.15      308.20     15.16 o 
   2  13   6        3.72       -1.38      5.04 o 
  -5  14   6      815.46      831.05     38.16 o 
  -4  14   6      595.75      552.17     39.22 o 
  -3  14   6      433.58      414.87     21.75 o 
  -2  14   6     1035.84     1044.84     42.68 o 
  -1  14   6      259.13      267.59     28.06 o 
   0  14   6      880.90      963.25     43.35 o 
  -4  15   6      491.29      484.14     35.97 o 
  -3  15   6      526.72      536.62     25.45 o 
  -2  15   6      469.50      446.30     22.93 o 
  -1  15   6      935.90      953.56     34.70 o 
 -11   1   7       53.78       63.44      8.53 o 
 -10   1   7      226.36      234.34     13.40 o 
  -9   1   7        8.35        3.89      3.10 o 
  -8   1   7     1592.05     1603.59     26.25 o 
  -7   1   7       88.40       83.79      5.60 o 
  -6   1   7     1007.26      970.14     22.62 o 
  -5   1   7        6.10        4.45      1.97 o 
  -4   1   7     3754.41     3819.70     64.05 o 
  -3   1   7      875.76      911.77     17.62 o 
  -2   1   7     2339.33     2278.31     33.92 o 
  -1   1   7      930.75      822.01     16.86 o 
   0   1   7     2813.14     2823.39     40.76 o 
   1   1   7     7397.54     7621.94     94.75 o 
   2   1   7      539.70      537.50     18.96 o 
   3   1   7     2269.78     2241.84     47.65 o 
   4   1   7       40.79       42.96      7.46 o 
   5   1   7      795.69      821.90     27.52 o 
 -11   2   7      161.65      222.23     13.85 o 
 -10   2   7     1270.04     1307.82     34.58 o 
  -9   2   7      184.99      205.26      8.60 o 
  -8   2   7     1049.97     1084.14     20.45 o 
  -7   2   7     2918.72     2984.83     40.58 o 
  -6   2   7      594.45      571.81     11.49 o 
  -5   2   7     3644.07     3758.96     53.30 o 
  -4   2   7        2.32        2.98      2.03 o 
  -3   2   7     6037.76     6056.19     75.71 o 
  -2   2   7     1128.29     1105.21     20.20 o 
  -1   2   7     2077.46     1910.89     34.95 o 
   0   2   7     2748.34     2736.47     39.99 o 
   1   2   7     1814.25     1800.66     34.70 o 
   2   2   7     1222.62     1195.48     30.15 o 
   3   2   7        1.42       -1.68      4.68 o 
   4   2   7     1893.05     1907.06     44.47 o 
   5   2   7        7.59       13.36      5.15 o 
 -10   3   7      110.66      125.37     12.43 o 
  -9   3   7      608.82      602.16     15.79 o 
  -8   3   7      270.33      251.10      9.10 o 
  -7   3   7      763.86      747.60     15.71 o 
  -6   3   7       20.37       26.74      3.65 o 
  -5   3   7     2141.99     2151.80     27.82 o 
  -4   3   7      825.34      821.01     19.46 o 
  -3   3   7       10.07       10.18      3.71 o 
  -2   3   7     1130.15     1101.13     20.26 o 
  -1   3   7      259.32      255.05      8.98 o 
   0   3   7     1058.53      997.31     19.61 o 
   1   3   7      836.89      808.49     17.52 o 
   2   3   7       68.10       65.15      8.18 o 
   3   3   7     1590.12     1610.66     38.26 o 
   4   3   7       22.30       22.56      6.32 o 
   5   3   7      416.06      414.83     19.08 o 
 -10   4   7       70.07       85.20      7.26 o 
  -9   4   7      346.32      379.59     11.89 o 
  -8   4   7        4.56        1.80      2.79 o 
  -7   4   7     1068.27     1062.34     19.73 o 
  -6   4   7      899.64      862.88     16.61 o 
  -5   4   7      372.70      351.25     10.72 o 
  -4   4   7     1926.87     1844.80     34.54 o 
  -3   4   7      270.77      249.63      8.63 o 
  -2   4   7      422.67      415.78     11.37 o 
  -1   4   7       66.86       66.79      5.53 o 
   0   4   7       12.54       14.30      3.61 o 
   1   4   7      211.74      201.07      8.40 o 
   2   4   7      405.32      389.46     13.61 o 
   3   4   7       38.29       42.77     11.02 o 
   4   4   7      433.04      405.36     18.12 o 
   5   4   7        0.01        0.75      4.09 o 
 -10   5   7     1026.31     1090.60     27.66 o 
  -9   5   7      157.11      163.42      9.54 o 
  -8   5   7     1117.67     1150.55     21.88 o 
  -7   5   7        6.17        6.68      2.73 o 
  -6   5   7      761.60      753.69     15.53 o 
  -5   5   7        1.37        1.88      4.39 o 
  -4   5   7      735.10      681.08     15.42 o 
  -3   5   7        3.12        7.60      2.92 o 
  -2   5   7      482.32      466.55     14.12 o 
  -1   5   7      221.32      198.99      8.16 o 
   0   5   7      662.99      671.08     14.40 o 
   1   5   7      120.59      128.83      7.26 o 
   2   5   7      627.13      626.35     17.89 o 
   3   5   7      590.19      596.71     21.41 o 
   4   5   7       55.22       51.17      7.90 o 
 -10   6   7      121.91      151.44     10.92 o 
  -9   6   7      372.96      404.85     17.90 o 
  -8   6   7       49.86       39.67      5.26 o 
  -7   6   7     1511.22     1532.48     25.86 o 
  -6   6   7      173.14      161.58      6.96 o 
  -5   6   7      782.04      773.90     17.30 o 
  -4   6   7     1695.50     1718.41     28.79 o 
  -3   6   7      452.60      443.06     11.86 o 
  -2   6   7        3.68        0.10      3.01 o 
  -1   6   7       10.78       12.75      3.50 o 
   0   6   7      319.07      312.79     10.53 o 
   1   6   7       88.20       98.57      5.93 o 
   2   6   7       76.31       80.50      7.52 o 
   3   6   7      212.69      201.86     14.07 o 
   4   6   7      231.22      239.23     26.11 o 
 -10   7   7      328.84      362.78     15.54 o 
  -9   7   7      197.73      209.15     12.42 o 
  -8   7   7       60.52       52.70      6.12 o 
  -7   7   7      393.37      395.43     12.98 o 
  -6   7   7        5.30       11.75      3.90 o 
  -5   7   7     1714.23     1688.41     29.22 o 
  -4   7   7     1001.18      973.36     19.95 o 
  -3   7   7       86.49       93.76      7.21 o 
  -2   7   7      332.34      342.09     10.73 o 
  -1   7   7        9.17       13.02      3.36 o 
   0   7   7      360.24      352.06     16.20 o 
   1   7   7      233.32      245.84      9.69 o 
   2   7   7        0.46        2.04      2.77 o 
   3   7   7       24.49       30.15      6.33 o 
   4   7   7       41.49       60.24      8.25 o 
  -9   8   7       28.53       27.73      5.10 o 
  -8   8   7      575.18      596.20     17.20 o 
  -7   8   7     1817.04     1716.78     31.73 o 
  -6   8   7      244.37      216.06     10.77 o 
  -5   8   7     2902.65     2871.81     48.81 o 
  -4   8   7      711.53      700.89     18.97 o 
  -3   8   7     5628.01     5619.31     80.67 o 
  -2   8   7      346.81      350.89     12.51 o 
  -1   8   7     1562.92     1637.19     28.52 o 
   0   8   7     2678.00     2645.46     44.85 o 
   1   8   7       77.48       95.70      6.62 o 
   2   8   7     1402.38     1469.14     28.62 o 
   3   8   7       19.75       14.22      4.78 o 
  -9   9   7      702.24      725.64     22.42 o 
  -8   9   7      195.72      192.40      9.90 o 
  -7   9   7     1048.74      992.66     25.43 o 
  -6   9   7     2459.76     2423.45     44.53 o 
  -5   9   7      116.36      131.20      8.96 o 
  -4   9   7     3292.80     3291.86     56.34 o 
  -3   9   7       27.64       26.23      7.13 o 
  -2   9   7     3747.88     3713.10     66.05 o 
  -1   9   7     2638.11     2664.56     41.08 o 
   0   9   7     1634.24     1672.64     29.88 o 
   1   9   7     2409.14     2550.90     38.06 o 
   2   9   7       35.41       40.04      5.40 o 
   3   9   7     1434.30     1501.80     33.93 o 
  -8  10   7      455.01      417.46     16.45 o 
  -7  10   7      275.57      245.98     12.41 o 
  -6  10   7      726.86      703.09     27.55 o 
  -5  10   7     1589.67     1546.33     32.95 o 
  -4  10   7        0.09       -1.12      4.42 o 
  -3  10   7     2587.91     2569.31     51.29 o 
  -2  10   7      657.83      655.77     21.30 o 
  -1  10   7      974.66     1056.92     28.18 o 
   0  10   7      752.06      814.54     34.23 o 
   1  10   7        8.00       11.62      4.86 o 
   2  10   7      727.57      739.76     19.42 o 
   3  10   7      212.29      216.81     14.10 o 
  -8  11   7      211.75      224.79     12.42 o 
  -7  11   7      182.09      184.37     13.36 o 
  -6  11   7      148.74      156.51     10.69 o 
  -5  11   7       18.65       28.72      6.33 o 
  -4  11   7      296.21      268.26     14.66 o 
  -3  11   7      181.98      131.55     10.61 o 
  -2  11   7      439.74      437.68     23.85 o 
  -1  11   7       44.80       56.64      7.76 o 
   0  11   7       31.71       21.08      5.86 o 
   1  11   7       11.30       12.22      5.69 o 
   2  11   7        2.68        4.07      4.52 o 
  -7  12   7      578.21      587.41     24.84 o 
  -6  12   7       26.53       17.47      6.40 o 
  -5  12   7      171.37      163.57     10.56 o 
  -4  12   7       83.95       84.18      9.48 o 
  -3  12   7      177.10      179.36     11.70 o 
  -2  12   7      121.46      117.62     10.22 o 
  -1  12   7       92.80       79.56     10.89 o 
   0  12   7       10.55       24.61      7.46 o 
   1  12   7      152.38      176.60     16.36 o 
  -6  13   7      277.45      251.96     13.26 o 
  -5  13   7      110.79      121.28     11.21 o 
  -4  13   7       84.95       79.25      9.50 o 
  -3  13   7        2.00        6.17      5.57 o 
  -2  13   7       87.83       55.39     12.62 o 
  -1  13   7       20.03       19.68      7.45 o 
   0  13   7       28.53       19.22      7.41 o 
  -4  14   7      444.13      390.14     21.94 o 
  -3  14   7       43.25       32.31      8.78 o 
  -2  14   7       68.20       69.80     10.92 o 
 -10   0   8      725.14      829.07     33.41 o 
  -9   0   8     1748.00     1834.21     46.48 o 
  -8   0   8      406.11      428.24     18.30 o 
  -7   0   8     5162.43     5412.32     89.45 o 
  -6   0   8      274.34      272.81     13.92 o 
  -5   0   8     8963.53     8907.66    191.64 o 
  -4   0   8      634.67      588.47     20.34 o 
  -3   0   8     2982.07     2945.25     60.22 o 
  -2   0   8       11.25       25.53      5.78 o 
  -1   0   8      594.08      536.06     20.40 o 
   0   0   8     2921.96     2840.32     99.20 o 
   1   0   8       42.38       42.24      7.07 o 
   2   0   8       13.09       28.10     15.00 o 
   3   0   8       61.12       53.94     11.67 o 
   4   0   8     1019.45     1037.18     70.60 o 
 -10   1   8      263.79      282.74     11.62 o 
  -9   1   8      286.47      288.95     11.13 o 
  -8   1   8     2136.80     2177.85     35.92 o 
  -7   1   8      179.44      172.06      9.24 o 
  -6   1   8     2175.96     2138.71     46.49 o 
  -5   1   8      245.89      240.50      9.06 o 
  -4   1   8     1420.94     1326.01     25.33 o 
  -3   1   8     1085.90     1065.62     20.51 o 
  -2   1   8      215.31      184.06      8.04 o 
  -1   1   8      805.74      754.39     16.98 o 
   0   1   8       53.50       50.21      5.18 o 
   1   1   8      310.00      299.02     14.18 o 
   2   1   8      105.37       98.70     10.28 o 
   3   1   8      243.80      253.46     15.35 o 
   4   1   8        2.21        5.35      4.36 o 
 -10   2   8      381.49      395.08     13.74 o 
  -9   2   8      181.47      183.21      8.99 o 
  -8   2   8        5.52        7.10      3.89 o 
  -7   2   8      278.25      238.86      9.35 o 
  -6   2   8       71.12       62.79      5.24 o 
  -5   2   8      382.42      355.34     18.05 o 
  -4   2   8      533.35      527.77     13.48 o 
  -3   2   8      114.98      117.82      6.64 o 
  -2   2   8      535.69      550.96     14.06 o 
  -1   2   8      230.55      232.64      9.12 o 
   0   2   8        5.68       -2.64      2.64 o 
   1   2   8      187.52      183.95      8.41 o 
   2   2   8        6.16        9.40      4.88 o 
   3   2   8        7.23       15.32      6.95 o 
   4   2   8      252.47      258.30     19.72 o 
 -10   3   8       11.13       18.20      3.89 o 
  -9   3   8      211.64      221.09      8.98 o 
  -8   3   8      184.49      195.09     10.17 o 
  -7   3   8      506.70      512.86     14.02 o 
  -6   3   8       42.89       45.20      4.97 o 
  -5   3   8     1001.67      995.46     22.46 o 
  -4   3   8      915.20      925.85     18.89 o 
  -3   3   8       16.39       20.73      3.87 o 
  -2   3   8     1168.21     1156.25     22.09 o 
  -1   3   8       89.13       85.42      6.42 o 
   0   3   8     2973.78     2985.33     44.50 o 
   1   3   8      729.41      698.26     21.31 o 
   2   3   8      777.26      733.92     23.90 o 
   3   3   8     1712.28     1691.59     41.35 o 
   4   3   8        2.19        2.47      4.26 o 
 -10   4   8      120.95      132.79      8.95 o 
  -9   4   8       87.53       86.48      7.45 o 
  -8   4   8      178.75      183.32      8.80 o 
  -7   4   8      407.29      422.07     12.86 o 
  -6   4   8     1231.60     1285.97     24.36 o 
  -5   4   8     1114.80     1102.81     21.52 o 
  -4   4   8      315.61      310.65     10.22 o 
  -3   4   8     1739.50     1756.52     29.29 o 
  -2   4   8       99.66       80.31      6.31 o 
  -1   4   8     1923.67     1926.98     31.87 o 
   0   4   8      415.11      428.19     15.47 o 
   1   4   8     1825.99     1849.24     31.88 o 
   2   4   8     1458.03     1404.12     35.64 o 
   3   4   8      442.41      463.08     32.07 o 
 -10   5   8       21.59       26.13      6.47 o 
  -9   5   8      395.74      374.96     13.11 o 
  -8   5   8        7.91       11.46      3.68 o 
  -7   5   8       79.00       90.18      7.36 o 
  -6   5   8        1.82        1.07      2.56 o 
  -5   5   8      102.52      100.98      6.51 o 
  -4   5   8        1.66        2.10      2.95 o 
  -3   5   8      931.69      883.79     18.62 o 
  -2   5   8      402.06      388.46     11.84 o 
  -1   5   8      112.84      112.21      7.00 o 
   0   5   8      503.00      470.02     16.33 o 
   1   5   8        1.02        2.29      3.23 o 
   2   5   8      161.61      150.20     11.37 o 
   3   5   8      265.62      284.96     15.25 o 
 -10   6   8      443.55      448.22     16.84 o 
  -9   6   8      115.57      123.58      9.75 o 
  -8   6   8      555.69      537.58     17.55 o 
  -7   6   8      999.28     1003.70     33.72 o 
  -6   6   8      327.99      298.15     15.24 o 
  -5   6   8      763.25      750.97     17.53 o 
  -4   6   8      244.59      266.84     12.95 o 
  -3   6   8      723.93      737.34     19.07 o 
  -2   6   8      763.31      791.52     17.89 o 
  -1   6   8      147.93      155.78      9.69 o 
   0   6   8      414.14      393.45     12.67 o 
   1   6   8        4.25        5.55      3.56 o 
   2   6   8      319.57      339.37     16.00 o 
   3   6   8       16.12       15.12      5.21 o 
  -9   7   8     1486.67     1584.15     49.51 o 
  -8   7   8     1520.09     1521.23     38.73 o 
  -7   7   8      202.88      196.82     13.95 o 
  -6   7   8     1564.57     1591.02     48.16 o 
  -5   7   8      297.69      296.99     10.70 o 
  -4   7   8     5781.29     5731.17    108.62 o 
  -3   7   8      198.60      192.14      9.65 o 
  -2   7   8     2192.83     2185.89     42.50 o 
  -1   7   8     2563.89     2544.57     40.05 o 
   0   7   8     1441.84     1433.93     27.31 o 
   1   7   8     1208.30     1239.26     28.21 o 
   2   7   8      274.59      287.53     14.97 o 
   3   7   8      607.39      632.65     23.59 o 
  -9   8   8      240.16      279.55     13.53 o 
  -8   8   8      260.84      266.75     12.85 o 
  -7   8   8     1351.77     1353.40     30.56 o 
  -6   8   8        9.06       -0.63      3.64 o 
  -5   8   8      799.60      806.05     21.46 o 
  -4   8   8      236.20      201.60     11.93 o 
  -3   8   8     1939.42     1901.74     35.88 o 
  -2   8   8     2027.28     1959.29     38.20 o 
  -1   8   8      245.05      230.13      9.90 o 
   0   8   8      670.92      738.34     21.67 o 
   1   8   8      117.85      123.38      9.09 o 
   2   8   8      533.44      513.79     29.07 o 
  -8   9   8       14.29       11.85      5.98 o 
  -7   9   8        2.40        3.13      3.78 o 
  -6   9   8        0.17       -0.25      3.58 o 
  -5   9   8        1.59       -3.27      3.27 o 
  -4   9   8      285.53      268.90     13.99 o 
  -3   9   8       70.42       63.66      8.53 o 
  -2   9   8       54.92       45.88      7.08 o 
  -1   9   8        8.61        9.13      4.24 o 
   0   9   8       51.55       55.41      6.01 o 
   1   9   8        0.05        3.16      3.60 o 
   2   9   8        0.47       -3.32      3.62 o 
  -8  10   8        4.72        3.34      4.13 o 
  -7  10   8      836.65      829.02     23.87 o 
  -6  10   8       35.62       33.62      5.90 o 
  -5  10   8      622.26      614.96     21.89 o 
  -4  10   8      174.35      178.12     11.77 o 
  -3  10   8      560.46      590.40     29.30 o 
  -2  10   8      204.91      222.33     12.81 o 
  -1  10   8      410.57      463.36     18.33 o 
   0  10   8      578.73      600.68     24.28 o 
   1  10   8       54.30       54.41      6.91 o 
  -7  11   8      348.19      332.13     15.03 o 
  -6  11   8      869.86      860.79     24.46 o 
  -5  11   8       10.51        7.11      4.78 o 
  -4  11   8     1022.93     1037.72     29.86 o 
  -3  11   8      152.33      188.16     12.27 o 
  -2  11   8      659.93      655.59     22.72 o 
  -1  11   8      667.39      743.19     24.37 o 
   0  11   8      770.19      804.13     25.46 o 
  -6  12   8       40.17       38.88      6.56 o 
  -5  12   8      453.27      415.54     18.56 o 
  -4  12   8       42.49       45.95      7.80 o 
  -3  12   8      644.97      599.96     22.09 o 
  -2  12   8      415.38      427.22     18.33 o 
  -1  12   8       22.78       24.92      7.65 o 
  -4  13   8       16.03       15.58      5.73 o 
  -3  13   8        0.06        1.21      5.32 o 
  -2  13   8       66.93       72.65     12.25 o 
 -10   1   9      127.14      156.26     11.20 o 
  -9   1   9      426.54      424.36     17.52 o 
  -8   1   9      785.44      763.02     23.54 o 
  -7   1   9      132.09      137.12      9.38 o 
  -6   1   9      432.18      433.28     13.47 o 
  -5   1   9       51.50       44.69      5.21 o 
  -4   1   9     1301.34     1246.40     23.87 o 
  -3   1   9       53.11       50.36      5.41 o 
  -2   1   9      681.90      690.37     16.90 o 
  -1   1   9      167.13      160.72      8.07 o 
   0   1   9      663.11      647.98     16.72 o 
   1   1   9      359.06      346.44     17.00 o 
   2   1   9      171.54      165.19     11.97 o 
   3   1   9      592.90      605.69     28.43 o 
 -10   2   9       84.10       91.18      9.74 o 
  -9   2   9      634.98      664.71     34.95 o 
  -8   2   9      410.32      405.20     20.27 o 
  -7   2   9      974.25      954.02     23.25 o 
  -6   2   9        3.43        9.71      3.85 o 
  -5   2   9     2155.81     2216.92     35.57 o 
  -4   2   9      122.19       96.88      7.37 o 
  -3   2   9     1992.12     1945.94     32.42 o 
  -2   2   9      323.33      314.71     11.00 o 
  -1   2   9     1214.40     1232.84     24.39 o 
   0   2   9     1403.88     1466.65     27.79 o 
   1   2   9      558.99      532.85     20.33 o 
   2   2   9     1161.80     1158.84     32.84 o 
   3   2   9      374.03      387.96     26.54 o 
 -10   3   9        9.91       10.73      4.86 o 
  -9   3   9        7.37        3.12      4.18 o 
  -8   3   9      421.28      406.29     14.76 o 
  -7   3   9        8.18        8.74      3.87 o 
  -6   3   9      360.49      368.81     13.56 o 
  -5   3   9      393.24      380.15     13.61 o 
  -4   3   9        9.82       10.39      3.35 o 
  -3   3   9       50.33       55.91      5.68 o 
  -2   3   9      130.11      130.88      7.46 o 
  -1   3   9       32.86       30.68      4.68 o 
   0   3   9      298.39      313.42     11.52 o 
   1   3   9        8.16        8.41      4.88 o 
   2   3   9      312.39      309.60     16.00 o 
 -10   4   9        2.64       -3.12      3.75 o 
  -9   4   9        1.44       -0.57      4.41 o 
  -8   4   9      307.60      289.59     12.58 o 
  -7   4   9       49.19       60.99      7.63 o 
  -6   4   9     1989.18     1941.78     36.96 o 
  -5   4   9      829.86      774.87     20.29 o 
  -4   4   9       40.38       31.33      5.23 o 
  -3   4   9      178.38      189.76      9.38 o 
  -2   4   9        2.35        8.28      3.25 o 
  -1   4   9      968.70      944.09     22.74 o 
   0   4   9     1674.40     1645.18     47.37 o 
   1   4   9       29.20       30.91      6.49 o 
   2   4   9      589.63      559.34     21.79 o 
  -9   5   9      892.73      929.61     27.97 o 
  -8   5   9      765.57      790.12     21.85 o 
  -7   5   9     1074.89     1040.76     25.10 o 
  -6   5   9     1270.15     1244.17     27.65 o 
  -5   5   9       28.22       25.71      4.89 o 
  -4   5   9     3610.22     3580.94     57.43 o 
  -3   5   9       42.44       55.77      5.71 o 
  -2   5   9     1867.58     1787.38     31.34 o 
  -1   5   9      833.39      787.20     27.27 o 
   0   5   9     1743.16     1783.95     32.25 o 
   1   5   9     1888.23     1834.69     42.83 o 
   2   5   9      166.36      189.73     12.72 o 
  -9   6   9       83.67       85.99     13.28 o 
  -8   6   9     1188.63     1176.94     31.92 o 
  -7   6   9      316.11      333.86     13.43 o 
  -6   6   9     1151.26     1140.52     40.00 o 
  -5   6   9     2647.53     2709.76     47.25 o 
  -4   6   9      535.97      523.29     28.08 o 
  -3   6   9     2476.47     2484.02     44.08 o 
  -2   6   9      356.69      352.59     12.09 o 
  -1   6   9     1522.04     1550.19     29.25 o 
   0   6   9      502.93      545.70     16.63 o 
   1   6   9      129.83      133.29     11.08 o 
   2   6   9      513.39      529.44     24.87 o 
  -9   7   9       43.64       53.05      7.96 o 
  -8   7   9       52.33       52.96      7.32 o 
  -7   7   9      439.18      393.74     17.48 o 
  -6   7   9       42.89       33.24      6.58 o 
  -5   7   9      483.25      427.04     15.05 o 
  -4   7   9      128.08      114.82     10.24 o 
  -3   7   9       39.12       31.99      5.58 o 
  -2   7   9       92.27       95.94      8.54 o 
  -1   7   9        8.56       17.84      4.26 o 
   0   7   9        4.12        2.19      3.03 o 
   1   7   9       17.82       17.91      5.15 o 
  -8   8   9        9.09        5.35      5.61 o 
  -7   8   9      123.59      147.74     10.68 o 
  -6   8   9      101.87       92.19     11.81 o 
  -5   8   9      395.17      377.68     21.97 o 
  -4   8   9      229.75      222.36     12.89 o 
  -3   8   9       82.05       85.18      9.56 o 
  -2   8   9        0.50        1.84      3.41 o 
  -1   8   9      620.88      605.79     18.77 o 
   0   8   9        6.11        4.35      3.39 o 
   1   8   9      219.78      198.16     12.77 o 
  -8   9   9      798.73      801.67     23.95 o 
  -7   9   9       11.12        4.64      3.95 o 
  -6   9   9      214.27      216.99     13.25 o 
  -5   9   9       59.19       48.87      7.79 o 
  -4   9   9      516.86      510.21     34.16 o 
  -3   9   9       74.10       68.77      8.77 o 
  -2   9   9      149.62      191.77     12.30 o 
  -1   9   9        1.94        1.45      4.50 o 
   0   9   9      553.57      615.52     18.77 o 
  -7  10   9      196.30      213.01     14.62 o 
  -6  10   9       11.32       18.01      4.79 o 
  -5  10   9        3.90        4.63      4.60 o 
  -4  10   9        0.72       -2.70      4.18 o 
  -3  10   9        3.73        4.15      4.30 o 
  -2  10   9        0.22       -2.82      3.51 o 
  -1  10   9       67.39       65.58      8.68 o 
  -6  11   9       20.91        9.77      5.47 o 
  -5  11   9       42.24       36.66      7.45 o 
  -4  11   9      217.03      218.45     13.68 o 
  -3  11   9        0.71       -5.33      5.33 o 
  -2  11   9      147.66      166.48     12.29 o 
  -9   0  10      201.46      200.36     17.54 o 
  -8   0  10     1239.58     1249.00     46.34 o 
  -7   0  10       46.14       49.39     10.65 o 
  -6   0  10     2874.99     2877.93     63.04 o 
  -5   0  10     1148.54     1166.52     33.93 o 
  -4   0  10       95.65       97.39     10.22 o 
  -3   0  10     1100.63     1077.51     32.39 o 
  -2   0  10       80.94       71.49      9.47 o 
  -1   0  10     2681.54     2631.62    100.42 o 
   0   0  10      215.50      233.16     18.83 o 
   1   0  10      529.67      547.53     30.71 o 
  -9   1  10      239.18      227.08     14.52 o 
  -8   1  10       57.99       64.04      8.27 o 
  -7   1  10      194.08      182.46      9.83 o 
  -6   1  10      196.75      186.43     10.14 o 
  -5   1  10      556.59      575.90     15.74 o 
  -4   1  10      924.29      948.82     25.54 o 
  -3   1  10       81.55       82.58      6.97 o 
  -2   1  10      837.85      872.55     25.58 o 
  -1   1  10      119.30      132.94      8.06 o 
   0   1  10     1440.55     1450.35     32.06 o 
   1   1  10      426.98      472.55     20.13 o 
  -9   2  10       95.86      103.03     12.93 o 
  -8   2  10      120.27      124.48     10.44 o 
  -7   2  10      188.89      170.01      9.80 o 
  -6   2  10      264.02      233.94     11.16 o 
  -5   2  10      185.08      181.14      9.91 o 
  -4   2  10        9.51       16.08      4.07 o 
  -3   2  10       46.50       43.50      5.83 o 
  -2   2  10        3.20        2.31      3.01 o 
  -1   2  10        2.05       -2.75      2.75 o 
   0   2  10      331.18      354.39     14.43 o 
   1   2  10       17.74       17.47      5.59 o 
  -9   3  10      713.82      721.63     31.94 o 
  -8   3  10     1075.92     1092.05     26.73 o 
  -7   3  10       75.30       75.89      7.90 o 
  -6   3  10     1645.05     1602.74     33.24 o 
  -5   3  10       25.05       20.70      4.69 o 
  -4   3  10     1224.42     1199.96     24.51 o 
  -3   3  10       71.25       66.81      6.42 o 
  -2   3  10      612.61      582.36     16.48 o 
  -1   3  10      159.28      158.10      8.57 o 
   0   3  10      130.95      131.54      9.36 o 
   1   3  10        5.26        5.57      5.19 o 
  -9   4  10      796.48      798.12     28.05 o 
  -8   4  10      761.76      765.31     21.85 o 
  -7   4  10      884.54      919.76     23.94 o 
  -6   4  10       18.34       20.20      4.82 o 
  -5   4  10     2013.78     1986.25     38.49 o 
  -4   4  10      136.06      151.36      9.69 o 
  -3   4  10      968.38      898.82     22.63 o 
  -2   4  10      781.03      750.95     18.98 o 
  -1   4  10      556.26      526.54     15.79 o 
   0   4  10      855.79      856.01     23.43 o 
   1   4  10       48.22       40.85      7.41 o 
  -9   5  10      301.76      337.64     34.15 o 
  -8   5  10      359.32      363.34     15.29 o 
  -7   5  10      123.92      114.01      9.16 o 
  -6   5  10      578.94      546.20     21.00 o 
  -5   5  10        0.43        5.54      3.62 o 
  -4   5  10      106.26       91.15      8.48 o 
  -3   5  10      871.84      835.13     22.40 o 
  -2   5  10       17.27        8.76      3.73 o 
  -1   5  10       29.69       36.77      5.15 o 
   0   5  10       23.40       17.76      6.08 o 
  -8   6  10       79.40       83.29      9.84 o 
  -7   6  10       53.18       54.56      8.19 o 
  -6   6  10       83.55       87.48      8.42 o 
  -5   6  10      584.96      575.25     18.45 o 
  -4   6  10      235.81      242.88     11.91 o 
  -3   6  10      422.86      410.01     15.43 o 
  -2   6  10        2.63        2.12      3.03 o 
  -1   6  10     1306.09     1317.96     29.01 o 
   0   6  10      261.56      255.65     12.53 o 
  -8   7  10      143.61      140.80     12.33 o 
  -7   7  10      270.59      280.82     15.15 o 
  -6   7  10      441.23      384.50     17.45 o 
  -5   7  10      100.28      109.80      8.95 o 
  -4   7  10      616.79      649.62     19.73 o 
  -3   7  10       58.51       66.47      7.64 o 
  -2   7  10     1542.50     1611.36     38.46 o 
  -1   7  10        7.91        7.91      3.57 o 
   0   7  10      693.69      717.34     21.66 o 
  -7   8  10       55.58       51.54      8.16 o 
  -6   8  10       75.22       82.19      9.79 o 
  -5   8  10      348.17      336.83     17.53 o 
  -4   8  10      571.00      540.01     20.87 o 
  -3   8  10      659.59      655.92     23.28 o 
  -2   8  10        0.25       -3.16      3.16 o 
  -1   8  10      683.53      751.02     22.26 o 
  -6   9  10        0.59        1.16      4.56 o 
  -5   9  10       71.36       71.22      9.35 o 
  -4   9  10        0.40       -0.58      6.49 o 
  -3   9  10       18.01       20.58      5.90 o 
  -2   9  10        0.60       -3.21      3.21 o 
  -5  10  10      730.90      704.37     27.25 o 
  -4  10  10       98.31       98.35     11.16 o 
  -9   1  11      577.42      569.84     21.81 o 
  -8   1  11      212.87      204.88     12.75 o 
  -7   1  11     1352.06     1376.66     35.45 o 
  -6   1  11     1249.05     1209.62     32.31 o 
  -5   1  11       96.11      103.34      7.88 o 
  -4   1  11      412.79      392.47     14.72 o 
  -3   1  11       12.53       14.35      3.90 o 
  -2   1  11      857.64      857.68     25.07 o 
  -1   1  11      355.67      368.49     13.56 o 
  -8   2  11      413.10      434.93     18.52 o 
  -7   2  11      159.48      173.42     10.29 o 
  -6   2  11      389.78      413.11     15.54 o 
  -5   2  11     1400.73     1446.45     31.88 o 
  -4   2  11       86.52       88.85      7.71 o 
  -3   2  11     1198.07     1205.11     25.74 o 
  -2   2  11       95.72      114.51      9.43 o 
  -1   2  11     1514.89     1524.49     35.02 o 
  -8   3  11       90.41      108.92     10.91 o 
  -7   3  11       28.83       45.01      6.45 o 
  -6   3  11     1311.05     1286.53     29.90 o 
  -5   3  11       95.83       92.12      8.67 o 
  -4   3  11     1061.89     1054.15     26.38 o 
  -3   3  11       17.33       13.08      3.97 o 
  -2   3  11      369.37      352.44     14.33 o 
  -1   3  11      442.68      437.95     16.50 o 
  -8   4  11      212.97      209.30     11.44 o 
  -7   4  11       43.83       44.10      6.34 o 
  -6   4  11      207.51      193.40     10.91 o 
  -5   4  11       62.13       52.17      6.76 o 
  -4   4  11       22.60       27.42      5.14 o 
  -3   4  11       22.05       21.83      5.41 o 
  -2   4  11        0.06        0.67      3.07 o 
  -1   4  11      189.29      201.15     10.11 o 
  -8   5  11      257.70      237.27     15.43 o 
  -7   5  11        3.73       -0.20      3.47 o 
  -6   5  11      348.48      351.80     14.69 o 
  -5   5  11      124.10      132.50     10.77 o 
  -4   5  11      367.07      370.38     15.09 o 
  -3   5  11        3.39        5.03      4.14 o 
  -2   5  11      707.52      711.67     19.45 o 
  -7   6  11       41.16       41.85      8.37 o 
  -6   6  11      114.18      134.84     12.86 o 
  -5   6  11       14.11       21.63      5.10 o 
  -4   6  11      190.21      197.38     11.13 o 
  -3   6  11      247.07      232.18     12.02 o 
  -2   6  11      169.93      174.49     10.76 o 
  -6   7  11       26.96       11.96      5.52 o 
  -5   7  11       53.06       50.09      7.94 o 
  -4   7  11        7.97        5.81      4.72 o 
  -3   7  11      122.62      128.07     12.81 o 
  -7   0  12      600.17      681.71     34.27 o 
  -6   0  12        7.76        2.68      5.60 o 
  -5   0  12      361.16      373.97     19.50 o 
  -4   0  12      238.20      217.07     14.95 o 
  -3   0  12      860.75      853.39     30.92 o 
  -7   1  12        4.60       -1.01      6.84 o 
  -6   1  12      431.51      440.58     21.40 o 
  -5   1  12       59.71       69.58      8.35 o 
  -4   1  12       87.63       78.34      7.95 o 
  -3   1  12       63.52       76.86      7.61 o 
  -6   2  12      209.52      211.73     11.65 o 
  -5   2  12      117.46      127.50     10.17 o 
  -4   2  12      376.94      411.48     20.80 o 
  -6   3  12      808.30      846.01     24.17 o 
  -5   3  12      694.78      685.70     23.34 o 
  -4   3  12      595.58      648.17     20.91 o 
                                                 
